# Supplementary material for: Transcriptome-Based Identification of the SaR2R3-MYB Gene Family in Sophora alopecuroides and Function Analysis of SaR2R3-MYB15 in Salt Stress Tolerance
Source: Plants (Basel). 2024 Feb 21;13(5):586. doi: 10.3390/plants13050586 (PMC10934591; doi:10.3390/plants13050586)
Supplement: Supplementary file 1 [file plants-13-00586-s001.zip]

Archive with 6 entries (6 files):
- Supplementary Figure 2.tif
- Table S1.xlsx
- Table S2.xlsx
- Table S3.xlsx
- Table S4.xlsx
- Supplementary Figure 1.tif
