# Supplementary material for: Transcriptome-Based Identification of the SaR2R3-MYB Gene Family in Sophora alopecuroides and Function Analysis of SaR2R3-MYB15 in Salt Stress Tolerance
Source: Plants (Basel). 2024 Feb 21;13(5):586. doi: 10.3390/plants13050586 (PMC10934591; doi:10.3390/plants13050586)
Supplement: Supplementary file 1 [file plants-13-00586-s001.zip › Table S1.xlsx]

## Sheet: Sheet2
Table S1. Detailed information about the CDS and protein sequences of SaR2R3-MYB in S. alopecuroide.
Gene ID	CDS sequence	Protein sequence
SaR2R3-MYB1	ATGAATAGGGGAATTGAAGTTCTGTCTCCAGCTTCCTATCTCCAAAATTCCAGTTGGTTGTTCCAGGAAAGCAAGGGAGCCCAATGGACTCCAGAAGAGAACAAATTGTTTGAGAATGCTTTGGCTTTGTATGATAAGGACACCCCAGATAGATGGCTGAGGGTGGCATCCATGATTCCAGGCAAAACTGTTGGTGATGTGATCAAACAGTACAAGGAGCTGGAGGAAGATGTGTGTGTCATTGAAGCAGGTTTGATCCCAGTTCCTGGTTATGGTACTAGTTCTTTCACATTGGAGGGAGTTAACAATCATGGCTTTGATGAGTTCAAGCAATTTTATTGTGTTGGTGAGAAAAGGGGTGCTTCCACTATGCCTTCTGAGCAGGAAAGAAAGAAAGGA…	MNRGIEVLSPASYLQNSSWLFQESKGAQWTPEENKLFENALALYDKDTPDRWLRVASMIPGKTVGDVIKQYKELEEDVCVIEAGLIPVPGYGTSSFTLEGVNNHGFDEFKQFYCVGEKRGASTMPSEQERKKGVPWTEEEHRQFLLGLKKYGKGDWRNISRNFVTTRTPTQVASHAQKYFIRQLTGGKDKRRSSIHDITTVNLQETKSPSDSSRPSSPDCSVKVAANPQQNQKLSSMIKQEYDLELPYEGMPMVFNSANGNMFVGPLHGISSFGSKPQEHNLPRGTLHGCQFAPYDTVLQMQSMQHQ*
SaR2R3-MYB2	ATGAGACAAATGATTAATGAGATTGAAGATGAGATGCTCCCCAACGATCTGACTGGGTCACAGTTAAATGATGAGGGTAATGGAGGAAGCGCCGGTGGAGCTGTTCTGAAGAAAGGGCCATGGACATCTGCTGAAGATGCGATTTTGGTGGATTATGTCAAGAAGCATGGGGACGGGAATTGGAATGCTGTTCAGAGGCACTCGGGCCTGTCGCGTTGCGGAAAAAGTTGCCGACTGCGGTGGGCTAATCACCTAAGGCCAAATTTAAAGAAAGGAGCATTTTCTTCAGAAGAGGAGCAGCTGATTGCTGAACTTCACGCAAAAATGGGAAACAAATGGGCACGCATGGCGGCGCATGTAAGCATATTGTGTATTTGTCGTTGCCTTAAATAA	MRQMINEIEDEMLPNDLTGSQLNDEGNGGSAGGAVLKKGPWTSAEDAILVDYVKKHGDGNWNAVQRHSGLSRCGKSCRLRWANHLRPNLKKGAFSSEEEQLIAELHAKMGNKWARMAAHVSILCICRCLK*
SaR2R3-MYB3	ATGGCTGTGGATGAAGTGGATGGTAGCTCTGAGTGGAGCAGAGAGCAGGATAAAGCATTTGAAAATGCCTTGGCAACTCATCCGGAGGATGCTTCAGATCGATGGGAGAAGATTGCGGCTGATGTACCAGGGAAAACTATAGAAGAAATTAAGCAGCATTATGAGCTCTTGGTTGATGATATTAATCAGATCGAATCTGGTTGTGTGCCTCTACCGTCTTATAATTCTTCTGCAGAGGGCACAACAAGTCATGCTAGTGATGAAGGAGCTGGCAAGAAGGGTGGCCATTATAATAGTGAGTCTAATCATGGAACTAAGGCATCAAGATCAGATCAGGAACGACGGAAGGGTATTGCTTGGACAGAGGATGAACACAGGTTATTTCTTCTTGGCTTGGAT…	MAVDEVDGSSEWSREQDKAFENALATHPEDASDRWEKIAADVPGKTIEEIKQHYELLVDDINQIESGCVPLPSYNSSAEGTTSHASDEGAGKKGGHYNSESNHGTKASRSDQERRKGIAWTEDEHRLFLLGLDKYGKGDWRSISRNFVVTRTPTQVASHAQKYFIRLNSMNKDRRRSSIHDITSVNNNGDISAPQGPITGQTNGSAGNSTGKSAKQTPPASTGVPGVGIYAAPTIGQPIGGPLVSAVGTPVNLPAPHMAYGVRAPVPGAVVPGAPMNIVPMTYPMSHTSAPHR*
SaR2R3-MYB4	ATGTCCAAAGTTACAAAGAGAGACTTATATTCCAATGAAGAACAGAGTGAGCTGAGAAGAGGTCCTTGGACCGTTGAAGAAGACAGTTCACTCACACACTATATTGCTCATCATGGTGAAGGTCGTTGGGATATCTTAGCCACAAGTGCTGGGTTGAAGAGGACTGGAAAGAGCTGCAGGCTCAGGTGGCTGAATTACTTGAAACCTGATCTTAAGAGAGGGAATCTCACTCCTCAAGAGCAGCTCATGATCCATGAACTCCATTCCAAGTGGGGTAACAGGTGGTCCAAAATTGCTCAACATCTACCAGGAAGAACAGACAATGAGATTAAGAACTACTGGAGAACAAGGGTGCAAAAACAGGCTCGCCAACTTAACAATGAGTATGGTAGCAGGAAT…	MSKVTKRDLYSNEEQSELRRGPWTVEEDSSLTHYIAHHGEGRWDILATSAGLKRTGKSCRLRWLNYLKPDLKRGNLTPQEQLMIHELHSKWGNRWSKIAQHLPGRTDNEIKNYWRTRVQKQARQLNNEYGSRNGFIDTVRCFWTPKLLQKMEEDSSPSSYSYLTNMNFVNSAEGSVSTSSNIPSLYASSPQQSQTIDTANHFSTMSSPINPSCDCLQQFSQLLELSGHPTSPPQDSWYVINTNSNGMEGLNLEDPMSIMETYGISQLGVQTKQSDLVLDNMDDTLWNMGAM*
SaR2R3-MYB5	ATGACCGAAGAGGATCGAACCTCCGCCGAGCCAACCGCCCTCAATGGCGGTGGCGCAGCCGAGTTAGAACCCGCTGGCGGCGACGATGTTGAGATGGCGGTGGCGGGCGAAGGTAACGTGGCGGGAAGAGTGAAGGGACCGTGGTCTCCGGAGGAAGACGCGGCTCTCAGCGGTTTGGTGGCGCAGTTCGGAGCGAGGAACTGGAGCATGATCGCCCGGGGAGTTCCTGGCCGGTCCGGCAAGTCGTGCCGGCTCCGGTGGTGTAACCAACTAGACCCTTGCCTCAAACGCAAGCCCTTCACTGAGGAAGAGGACAGACTTATAATTTCAGCTCATGCAATTCATGGAAACAAGTGGGCAGCAATTGCAAAGCTTCTTCCAGGTAGAACTGATAATGCC…	MTEEDRTSAEPTALNGGGAAELEPAGGDDVEMAVAGEGNVAGRVKGPWSPEEDAALSGLVAQFGARNWSMIARGVPGRSGKSCRLRWCNQLDPCLKRKPFTEEEDRLIISAHAIHGNKWAAIAKLLPGRTDNAIKNHWNSTLKRRCVELGRYVPAHADVMEDGSFEKTKASSEETISVGDINSLNPPEVRNVVMDNEIKQYDDKPPKKDGAEMDGHPTLCRPVSRIGAFSFYNPPSRPATGSCSKLFPMQGPLIQSSKADGGACKLFDGTGCEPMVPQQCGHGCCAVESRGSNSQGSLLGPEFVDYLETPSFSSHELISIATDLNNIAWIRSGLENYGSSRVAENTATQGAATASQAGFLGQGLKNDYMQYEEAPGNFLGAMQEVLSTKTPRQHFAMPA…
SaR2R3-MYB6	ATGGGAAGAGCTCCTTGTTGTTCTAAAGTTGGATTGCATAGAGGTCCATGGACTCCTCGAGAAGATGCATTGCTCACCAAGTTTATTCAAGCTCATGGAGAAGGCCAGTGGAGATCACTACCCAAACGAGCTGGGCTTCTTAGATGTGGAAAAAGTTGCAGACTGAGATGGATGAACTATCTGAGACCAAATATAAAGAGAGGAAACATAACTCCTGAAGAAGATGACCTCATAATTAGAATGCATTCCCTTCTTGGAAATAGATGGTCCCTCATCGCTGGTAGATTACCAGGAAGAACAGATAATGAGATAAAGAATTACTGGAATACCCATCTCAGTAAAAAGCTGAAAAATCAAGCAACAGATCCAAACACACATAACAAGTTAACAGAAGAACCA…	MGRAPCCSKVGLHRGPWTPREDALLTKFIQAHGEGQWRSLPKRAGLLRCGKSCRLRWMNYLRPNIKRGNITPEEDDLIIRMHSLLGNRWSLIAGRLPGRTDNEIKNYWNTHLSKKLKNQATDPNTHNKLTEEPSKKKNSTGGKKKNKQKNEETKNSKVEEPKKTTVYLPKPIRVTALSSIPRTDSASTSQEKEQFLEAKDQVHENDGFGLFFDEDHHDLVNGYDEMDRWQCGFLRDHGTLEKLFEEYLQLLKMEENQEELDSFAESLLV*
SaR2R3-MYB7	ATGGGGGGAACTCCTTGCTGTGAGAAAGTGGGGTTGAAGAGAGGAAGATGGACTGCTGAAGAGGATAAGATCTTGACCGATTACATCAAACTAAATGGTGAAGGATCATGGAGGTCCCTGCCCAAGAATGCAGGTTTGTTAAGGTGTGGGAAGAGTTGCAGGCTAAGATGGATCAACTATTTGAGAGCAGATGTTAAGAGAGGCAACTTCACTACTGAAGAGGAAGAGATCATTGTCAAGTTGCATGCTGTTCTTGGTAATAGGTGGTCTGTCATAGCAGGACATTTAGAAGGAAGAACAGATAATGAGATAAAGAATTATTGGAACTCTCATTTGAGGAGAAAGATTTACTGCTTCATGAGATCTTTAAATAATGAGTCTCTGCCACCCATTGATATA…	MGGTPCCEKVGLKRGRWTAEEDKILTDYIKLNGEGSWRSLPKNAGLLRCGKSCRLRWINYLRADVKRGNFTTEEEEIIVKLHAVLGNRWSVIAGHLEGRTDNEIKNYWNSHLRRKIYCFMRSLNNESLPPIDIAATSKRRGRGTRNQVAMEEDNNTVMNQNSHEAILPQTKATSQSCTNGIEAEEISLMDAYYEMEGIANYNTVASSYTNMNGDVEGLGPYQYCWPDDDKTMKLSHMFESAVLVNQGWNVNLKEETNGNNCYGQMDMEIMGTSEESKSGSVWSSLNAESEGWYTSCSSMNSVSDYQWPDWDLAGSVQSYNQWDLCEEDMVPCL*
SaR2R3-MYB8	ATGGGTTTGAAGAAAGGGCCATGGAGTCGAGAGGAAGATCAAATCCTCATCAATTACATCAACACTTATGGCCATGCCAATTGGCGTGCCCTCCCCAAACATGCTGGTTTATTAAGGTGTGGAAAGAGTTGTAGACTCCGGTGGACAAATTATCTGAGGCCGGACATTAAACGGGGCAACTTTACCAAAGAAGAAGAGGACGCAATAATCGATTTGCATGAGAAGTTGGGAAACAGATGGTCAGCGATTGCAGGGAAACTACCAGGTCGCACAGACAACGAGATAAAAAATGTATGGCACACCCACATGAAGAAGAGGCTGCCACAATACCAACAAAGGAACGATACAAAACGAAAACCAAAACAAACCCAAGATCATGCCACGACCAAACAAGAACCC…	MGLKKGPWSREEDQILINYINTYGHANWRALPKHAGLLRCGKSCRLRWTNYLRPDIKRGNFTKEEEDAIIDLHEKLGNRWSAIAGKLPGRTDNEIKNVWHTHMKKRLPQYQQRNDTKRKPKQTQDHATTKQEPVNFAIHSNTKEDNRPLSPPQCSSDMSTLTMTSDDNNSSTYTNHDMSVNNNVESPENNLALDEDFWSEVLSSDHNSNDTSSSDYFEIPLSPLVTHEEGSMHLASSSIMYESMDFWNDVYARADEFTTELLEL*
SaR2R3-MYB9	ATGGTGAGAACCCCTTGCAGTGACAAAAATGGAGTGAAGAAAGGAACATGGACACCCGAAGAAGACAGGAAGTTGATTTCTTATATTACTAGATATGGTCACTGGAATTGGCGCCAACTCCCCAAGTTTGCAGGTCTTGCAAGGTGTGGAAAGAGCTGCAGATTGAGGTGGATGAATTATTTAAGGCCAGACATCAAAAGAGGGAACTACACTCAAGAAGAAGAAGATACTATAGTCAAACTACACGCCAAGTTTGGTAATAGATGGTCTATGATTGCCTCCCACTTACCTGGAAGATCAGACAACGAGATAAAAAATCATTGGAACACCCGTCTCAAGCACCGCTTTCAACACAGTTCAGTAATAACAAATGAAAAAGCTGATAGTAAAGTCTCCGAA…	MVRTPCSDKNGVKKGTWTPEEDRKLISYITRYGHWNWRQLPKFAGLARCGKSCRLRWMNYLRPDIKRGNYTQEEEDTIVKLHAKFGNRWSMIASHLPGRSDNEIKNHWNTRLKHRFQHSSVITNEKADSKVSETKASSTQERDSSEIIIDPFHNSSSATPQTQTPDDASPLSQQTSLLCTTAEPAPAGNRNLVLDVDHFANFLEADTEQLSADYFWTELYVADISYFPGELLAPFANDLECLSPVSDVQLWDLSE*
SaR2R3-MYB10	ATGGGATTGGAAACTTTGTACCCTCCTTGTCTTATGTCAAGTTCAGATTGGTTTGTGCAAGAGAGCAACAACACAGAATGGACTAGAGAAGAGAATAAGAAGTTTGAGAGTGCCCTTGCCATATATGATAAGGACACCCCGGACCGATGGTTTAAGGTGGCAGCCATGATCCCTGGGAAGACTGTGTTTGATGTGATCAAGCAGTATAGGGAATTGGAAGAAGATGTTGGTGAAATAGAAGCAGGCCGGGTCGCGATTCCGGGCTATATTGCTTCTTCTTTCACCTTTGAGCTTGTTGGCAACCAGAATTATGATGGATGCAGAAGGAGGGCTGCAACTGTCAGGGGTTCTGATCAGGAGAGGAAGAAAGGGGTCCCCTGGACTGAAGAGGAACACAGA…	MGLETLYPPCLMSSSDWFVQESNNTEWTREENKKFESALAIYDKDTPDRWFKVAAMIPGKTVFDVIKQYRELEEDVGEIEAGRVAIPGYIASSFTFELVGNQNYDGCRRRAATVRGSDQERKKGVPWTEEEHRRFLMGLMKYGKGDWRNISRNFVITKTPTQVASHAQKYYTRQKVSGGKDKRRPSIHDITTVNLTETATSDKNKSLLFNESPMLAPQQKPSTSSMSKVQLDWTNHCNDGSLMVFNPNCDLLKLPGQDLYDCAFHEAYANLKIPSFRTASRDFNKEAVFGIHAL*
SaR2R3-MYB11	ATGGAACTGGAAACTCTGTATCCATCTTGTTTTATGTCAAATTCAAGTTGGTTTGTCCAAGAGAGCCACAGCACAGAATGGACTAAAGAAGAGAATAAGAAGTTTGAATGTGCCCTTGCCATATATGACATTGACACCCCAGACAGATGGCTGAAGGTGGCAGCCATGATCCCTGGCAAGACTGTGTTTGATGTGATCAAGCAGTACAGGGAATTGGAAGAAGATCTTGATGAAATAGAAGCAGGGCGGGTTCCGGATCCGGGATATCTTGCCTCTTGTTTCATGTTTGAGCTTGTTGACAACCATAGTTCTGATGCATGCAGAAAGAGGGCTGCAACAACTGTCAAGGGTTCTGATCAGGAGAGGAAGAAAGGGGTGCCTTGGACTGAAGAAGAACAC…	MELETLYPSCFMSNSSWFVQESHSTEWTKEENKKFECALAIYDIDTPDRWLKVAAMIPGKTVFDVIKQYRELEEDLDEIEAGRVPDPGYLASCFMFELVDNHSSDACRKRAATTVKGSDQERKKGVPWTEEEHKRFLMGLLKHGKGDWRNISRNFVVTKTPTQVASHAQKYYIRQKLSGGKENKRRPSIHDITIVNLTDTTTSNKEKPLLSNEFQMPSPQQKLTSMMPKVQMEWINNNHNDGSIMVSSNPNCDDMFMPSSSGISSKMLKLQGQDVYDCAFHEAHAKLKTSGFRTASRDFNKEAIFGIHAL*
SaR2R3-MYB12	ATGGTGAGAACCCCTTCCTATGACAAAAATGGACTGAAGAGAGGTACCTGGACTCCAGAGGAAGATATGAAGTTAATTGCTTATATCACTAGGTATGGCTGCTGGAATTGGCGCCAACTCCCCAGGTTCGCAGGTCTGGCAAGGTGTGGAAAGAGTTGCAGACTGAGGTGGTTGAATTATCTCAGACCCAACATCAAAAGGGGGAACTATACTCAGAAAGAAGAAGAGATTATTATCACACTGCACCAGAAGCTGGGTAACAAATGGTCTGTCATTGCCACTCATTTACCAGGAAGAACAGATAACGAAATAAAGAACCACTGGCACACAACCTTGAAGAAGCGCTTTCAAAAGAATGCACTAACACATGAAAAAATTAAATCAAATTATTCTGGGTCC…	MVRTPSYDKNGLKRGTWTPEEDMKLIAYITRYGCWNWRQLPRFAGLARCGKSCRLRWLNYLRPNIKRGNYTQKEEEIIITLHQKLGNKWSVIATHLPGRTDNEIKNHWHTTLKKRFQKNALTHEKIKSNYSGSDQHMDSVQNNGPLSPQISSTESSSTTTDHTTAAATNENRLMEDDFDFIDANIDAVNEISDTPIEKVPDYGNGNSNFQGSTSDATETFMNGLVMYPRSSSSSESCSVEENDHFAFLEATQSTIEIFWTEPYVADMSHVPNELLTPLVIEPDLEYFSTVYDVDLWSQSHFHDERINFF*
SaR2R3-MYB13	ATGGGAAGGGTTCCTTGTTGTGAGAAAGTGGGATTGAAGAAGGGAAGGTGGACTGCAGAAGAGGATGAAATCCTGACCAAGTATATTCAAGCCAATGGGGAAGGTTCTTGGAGGTCATTGCCAAAAAATGCAGGGTTACTGAGATGTGGGAAGAGCTGCAGATTAAGATGGATCAACTACTTGAGAGCTGATCTTAAAAGAGGCAACATTTCTGCTGAAGATGAAAGTATGATTATTAAGTTGCATGCTTCTTTTGGTAACAGGTGGTCCTTGATAGCAAGTCACTTGCCAGGAAGAACAGACAACGAGATTAAAAACTATTGGAACTCTCATTTGAGCAGAAAAATTTACAGCTTCCGTAGTACAAGCAGTAATAACAAAGAGAACCCCACAGTTCCA…	MGRVPCCEKVGLKKGRWTAEEDEILTKYIQANGEGSWRSLPKNAGLLRCGKSCRLRWINYLRADLKRGNISAEDESMIIKLHASFGNRWSLIASHLPGRTDNEIKNYWNSHLSRKIYSFRSTSSNNKENPTVPIIMDIPPKRRGGRTSRWAMKKNKSYAPKKVNINQIQIATHQNNEAVPLPPTPSLESENLTMVMEDFMALEPDIEDKVDRKEKEKEELGDGSSSKCSSEQKENEGTVVLNDGFLCLEGEEKSEDILGPNNKEAINGGGQLSFNDFMDTCFVEEPSGVLSLTFGEDREVSNYELVGNCEGNEEEARGGNTCSKDLESSSVNQSSNGESGELCSCSSMASGLDELEWDWESVIQLNGNDVLSESSLEQKENLLTWLWEDDDWKKDGKEL…
SaR2R3-MYB14	ATGGGAAGGGCTCCTTGTTGTGAGAAAGTGGGATTGAAGAAGGGAAGGTGGACTGCAGAAGAGGATGAAATCCTGACCAAGTATATTCAAGCCAATGGGGAAGGTTCTTGGAGGTCATTGCCAAAAAATGCAGGGTTGCTGAGATGTGGGAAGAGCTGCAGGTTAAGATGGATTAACTACTTGAGAACTGATCTTAAAAGAGGTAACATTTCTGCTGAAGAGGAAACTATGATCATTAAGTTGCATGCTTCTTTTGGCAACAGGTGGTCATTGATAGCAAGTCACTTGCCAGGAAGAACAGACAACGAGATTAAAAACTATTGGAACTCTCATTTGAGCAGAAAAATTTACACCTTCCGTAATACAACCAGCAATAATAATAAAGAGAACCCCACCGTT…	MGRAPCCEKVGLKKGRWTAEEDEILTKYIQANGEGSWRSLPKNAGLLRCGKSCRLRWINYLRTDLKRGNISAEEETMIIKLHASFGNRWSLIASHLPGRTDNEIKNYWNSHLSRKIYTFRNTTSNNNKENPTVPISMDIPPKRRGGRTSRWAMKKNKSYAPKVKVNNQIQSVTHHNTETVPLPPTPALESENLTMVMEDFMALEKEKEKEKEEEELGGVDGSSSKCSSQQKENEGTIVLNDEQCEVKEDATRINDGVLCLEGDEKSKEILGPNKEAINGGGQLSFNDFMDIWFVEEPSGVLSLTFGEERESNYELVVSEEEARGNTCTTNKMVRVSEDLESSSVNQSSNGESGELCSCSSMASGLDELEWDWESVIQFNGNEVSESSLEQKENLLTWLW…
SaR2R3-MYB15	ATGGTGAGAGCTCCTTGTTGTGAGAAGATGGGATTGAAGAAGGGTCCTTGGACTTCCGAGGAAGATCAAATCCTCATTTCTTACATCCAAAAACATGGCCACGGCAACTGGCGTGCCCTCCCAAAGCAAGCAGGATTGTTAAGGTGTGGGAAGAGCTGCAGACTGCGCTGGATTAACTATTTGAGGCCTGATATCAAGAGAGGAAATTTCACAAATGAAGAAGAGGAAACTATCATTAAGCTGCATGAGATGATGGGGAACAGGTATTCACTGATTTCCTTCCTCATGAATCCATATGACATTCATCTTATTAATTAA	MVRAPCCEKMGLKKGPWTSEEDQILISYIQKHGHGNWRALPKQAGLLRCGKSCRLRWINYLRPDIKRGNFTNEEEETIIKLHEMMGNRYSLISFLMNPYDIHLIN*
SaR2R3-MYB16	ATGAATATACTAATAATTTTGATCCTTATTTTCAGGTGGTCAGCAATTGCAGCAAAATTACCAGGAAGAACTGACAATGAAATAAAAAATGTGTGGCACACTCATTTGAAGAAGAGGTTGCTGAAAACAAACCAACCCAATTCAGATACCAAAAGAGTCTCTAAGTCTAAACCAAAGATTAAACGTTCTGATTCCAATTCCAGCACCGTAACACAATCATCAGAACCTGCTAGATTTAGTTTCCCTGAAGTGGAGTCTACATCAGCATGCACTACTTCTAGTGATTTCTCATCAGTCACGGTTAATGGTACTGAAAGCAAAAATAATATGATCAAGAGTGAAGAAGACATAGAGGGTCTTGACACAATGCCTGAAATTGATGAAAGCTTTTGGTCAGAA…	MNILIILILIFRWSAIAAKLPGRTDNEIKNVWHTHLKKRLLKTNQPNSDTKRVSKSKPKIKRSDSNSSTVTQSSEPARFSFPEVESTSACTTSSDFSSVTVNGTESKNNMIKSEEDIEGLDTMPEIDESFWSEAVMDETPTMMPSSKSLTISNELPIQYPFNSYEESFQQSYGYSSNLDDDDGMDFWYDIFIRTGDSIELPEF*
SaR2R3-MYB17	ATGGGGAAAGGAAGAGCACCATGCTGTGATAAGACTCAAGTGAAGAGAGGTCCTTGGAGCCCTGCAGAAGATCTTAAGCTCATAGCTTTCATCCAGAAATATGGCCATGAAAACTGGAGAGCTCTCCCCAAACAAGCAGGGCTTATGAGATGTGGGAAAAGTTGTCGTTTGAGATGGATCAATTATCTGAGGCCTGATGTAAAGAGAGGCAATTTTACTATAGAAGAAGAGGAAGCCATAATAAGGCTACATAAGGACTTCGGAAACAAGTGGTCAAAGATTGCATCATGTTTGCCTGGTAGGACTGACAATGAGATCAAGAATGTGTGGAACACCCACTTAAAGAAAAGATTGACCATCAAAAATTCAGAGTCTAGTGCAGATGAATCCAAGCTAGAA…	MGKGRAPCCDKTQVKRGPWSPAEDLKLIAFIQKYGHENWRALPKQAGLMRCGKSCRLRWINYLRPDVKRGNFTIEEEEAIIRLHKDFGNKWSKIASCLPGRTDNEIKNVWNTHLKKRLTIKNSESSADESKLESSTTSSSSSESFVSNETPSQEKATSNEFNEQAIVQDSEKQVCNELMSITEDPKQSSNSFSSVESDILDTSQIVAFKPEQQLGSPLTYLGPYDIDYALEEVDKPNHLFEIPWESDDNFWKLIDNFGSFQSNEVQSGEVPASQTQDFVEESVQDAEAMKWSHDFVGNEFGVVGETNESNKDQFLPKNYADDEIGLDPHTFDLDVMTTRQLDLGSIQLWPSWPENTSL*
SaR2R3-MYB18	ATGAGCACAGTGGAAGAGGATTCTGACACAGTAACAGTAGAAACTGTGAACTCTGTGACTTTGACTCAGGACACAGAAGGGAATCTCATTCTTCACTGCCCTCAGAATGAAGCGGATGAAATAGACTCAGAAGATAGTATTGAACCTCCACATAAAAGGCTTTGTTTGTCCTCTGAGGATGATCAGAGTATTGATGATTCTACTCCTTGCATATCAGTTGTTGCACTTCCACTTTCAGAAAATGATCAGAGCTTTGAAGTGACCATGACTGCGACCACAGAAGTAGCAGATGATGAGGTTACTGAGGGGACTGTGACACAGATACAGATTTTGCAGAATGAGCAACTAGATGAAATATCTCCCTTGGGTAACGAGGAAGTTTCAGCAGTTAGCCAAGCA…	MSTVEEDSDTVTVETVNSVTLTQDTEGNLILHCPQNEADEIDSEDSIEPPHKRLCLSSEDDQSIDDSTPCISVVALPLSENDQSFEVTMTATTEVADDEVTEGTVTQIQILQNEQLDEISPLGNEEVSAVSQAWFTTKEDKDSLTNKGHKWKQGMWSKEEIDILMNNIERYLKARGIKDATEIIFEMSKDERKDFYRTIAWGLNRPLFAVYRRVLRMYDDRNHVGKYTPEEIEKLMELRIKHGNDWATIGAALGRSASSVKDRCRLMKDTCNTGKWTEEEEKRLAEVVHELTSTEPGDIVTQGVSWAAVAERVGTRSEKQCRSKWLNYLNWKQSGGTEWTKEDEINLILRIAELDVADENDINWDLLAEGWSSVRSPQWLRSKWWTIKRQIANHKDVSF…
SaR2R3-MYB19	ATGGGAAGAGCTCCTTGCTGTGACAAAGCCAACGTCAAGAAAGGTCCATGGTCACCTGAAGAAGACGCCAAACTCAAGTCTTATATCGAGCAACAAGGTACCGGTGGCAACTGGATAGCCCTGCCACAGAAGATAGGCCTAAAGAGATGTGGGAAAAGCTGTCGTCTTAGATGGCTAAATTATCTTCGCCCAAACATTAAACATGGGGGTTTCTCAGAAGAAGAAGACAACATAATTTGCAGCCTCTATGTTAGTATTGGAAGCAGGTGGTCTATTATAGCAGCACAATTACCAGGACGCACAGATAATGATATAAAGAATTATTGGAATACTAGGCTGAAGAAGAAGCTCCTTGGAAAACAAAGGAAGGAACAACAGGCTCAAGCTCGCCGAGTCAGC…	MGRAPCCDKANVKKGPWSPEEDAKLKSYIEQQGTGGNWIALPQKIGLKRCGKSCRLRWLNYLRPNIKHGGFSEEEDNIICSLYVSIGSRWSIIAAQLPGRTDNDIKNYWNTRLKKKLLGKQRKEQQAQARRVSSFKQEIKREENLAVASGVITQTPYWPSEHNSMHVPGANNASIIQHYDLNNQTSFRNLLYNNAVTATFNSQDACDVSFPQDQVYPITMNMINPVTVVGSANNSGTSNIFQGFGNFPNDLTEMVCVNPQQIDGQMQGFYGMESMDHMTNNNGSSNTTSTESSTSWGDMSHLVYSPLVSDYEGCPQGIPQDHVTFEDSRYFGIQMQ*
SaR2R3-MYB20	ATGGGAAGACAGCCTTGTTGTGATAAGGTTGGTGTAAAGAGAGGTCCATGGACAATTGAAGAAGATCACAAGCTTATGAATTTCATACTCAACAATGGTATCCATTGCTGGAGAAATGTTCCCAAGCTTGCAGGTCTGTTAAGATGTGGAAAGAGCTGCAGATTGAGATGGATTAATTATCTTAGGCCAGACCTCAAGAGAGGTGGCTTTACAGAAACGGAAGAGGATCAAATTATACAACTACATTCACTTCTTGGTACCAGGTGGTCTAAGATTGCTGCATATTTTCCAGGGAGGACAGACAATGAAATAAAGAACCATTGGAACACCAGAATCAAGAAAAGGTTGAAGCTTCTTGGTCTGGACCCTGTGGCCCAAAAGCCAATTGAGCTAAAAGAA…	MGRQPCCDKVGVKRGPWTIEEDHKLMNFILNNGIHCWRNVPKLAGLLRCGKSCRLRWINYLRPDLKRGGFTETEEDQIIQLHSLLGTRWSKIAAYFPGRTDNEIKNHWNTRIKKRLKLLGLDPVAQKPIELKEQFDDDKNKTNLQPNTSKGSEENVEIKSLDNNDIEDMPKTEGKREEKENMVNWDAELHNYEMQSSNTCASSCCSSSFSLDDSSYPSLGESPYLQGNSLQQWVDGIDSILSWDISNPIEKDLLFLENSQ*
SaR2R3-MYB21	ATGGGCAGGGCTCCTTGCTGCGACAAAGCAAACGTGAAGAAAGGACCTTGGTCCCCAGAGGAAGATGCCAAGCTCAAGTCCTATATAGAAAAACATGGCACTGGTGGTAACTGGATTGCTTTGCCACAAAAGATAGGCCTGAAACGTTGTGGCAAGAGTTGCCGTTTAAGGTGGCTAAACTATCTTCGCCCTAATCTCAAGCACGGTGGTTTCTCTGAAGAAGAAGACAACATTATTTGCAGCCTTTACATTAGTATTGGAAGCAGGTGGTCGGTTATTGCAGCTCAATTACCTGGAAGAACTGATAATGACATAAAGAACTACTGGAACACTAGGCTGAAGAAGAAGCTACTAGGGAAGCACCGCAAAGAACAACAACAAGCACGTAATAGAGGCAAC…	MGRAPCCDKANVKKGPWSPEEDAKLKSYIEKHGTGGNWIALPQKIGLKRCGKSCRLRWLNYLRPNLKHGGFSEEEDNIICSLYISIGSRWSVIAAQLPGRTDNDIKNYWNTRLKKKLLGKHRKEQQQARNRGNNVVKQESNRVSGSDSLSFDLENSTHHEQQPYWPQIPMLPLQPLQYTNQTPSFNDQDSIKKLLIKLGGRFSDDNYHPNLDGLLNLQFSDGTTTTSTQQIYQEQVHMGSSSCIGNCNINNNEVQYAQRVGVGLDLLQGQGSTFTSAIEEMVSTTNYPQRLDGLEFFYGEDNIFNDKIIGSSITCSQSSNWGEGDTSTQIYHHLIGSNYQVQGLKLETPQECALQEFMSFPGAQ*
SaR2R3-MYB22	ATGGGGCGCATTCCATGTTGTGAGAAGGACAATGTTAAGAGAGGACAGTGGACCCCTGAGGAAGACCACAAGCTCTCCTCTTACATTGCTCAACATGGAACCTGCAACTGGCGGCTCATCCCCAAGAAAGCTGGCCTGCAGAGATGTGGAAAGAGCTGCAGGCTAAGGTGGACTAACTACCTTCGTCCTGATCTTAAACTTGGCCAATTTTCAGATGCAGAAGAGCAAACCATTGTGAATTTACACTCAGTTTTCGGTAACAGATGGTCACTGATATCACACCAGCTGCCAGGCCGTACTGACAATGATGTAAAAAATCACTGGAACACCAAGCTAAAAAAGAAACTATCAGGAATGGGTATTGACCCTGTCACACACAAGCCATTTTCACACCTGATG…	MGRIPCCEKDNVKRGQWTPEEDHKLSSYIAQHGTCNWRLIPKKAGLQRCGKSCRLRWTNYLRPDLKLGQFSDAEEQTIVNLHSVFGNRWSLISHQLPGRTDNDVKNHWNTKLKKKLSGMGIDPVTHKPFSHLMAEIATTLAPAQAAHLAEAALGCFKDEVLHLLTKKPINFQDQHSAAALGNNFANYINCKPEEKDGTVDKINLGFSKATQEEPEMIPSNKPWESTEATSASFAMPYSVFPTMPAFQYSPASFCNKGDALPWSQSVCTGSTGTAMDQQSQLHEKQQMI*
SaR2R3-MYB23	ATGCTCTGTTTCCTTTTCCGGAGAACGACCCTCTCTTCTCTCTATTACTCTATACTATACAATATCTTGCTCTTACTTGTACGGTTTGAAAGAGAGAGAGAGAGAGAAAGGAATCGCGAAAAGATGGGAAGAGCTCCTTGTTGTTCTAAAGTTGGGTTGCACAAAGGTCCATGGACTCCTAGAGAAGATGCATTGCTCACCAAGTATATTCAAGCTCATGGAGAAGGCCAATGGAAATCACTACCCAAAAAAGCTGGGCTTCTTAGATGTGGGAAAAGTTGCAGACTTAGATGGATGAATTATCTGAGACCAGACATAAAGAGAGGGAACATAACTCCAGACGAAGACGACCTTATCATCAGAATGCATTCCCTTCTTGGAAACAGATGGTCCCTCATA…	MLCFLFRRTTLSSLYYSILYNILLLLVRFERERERERNREKMGRAPCCSKVGLHKGPWTPREDALLTKYIQAHGEGQWKSLPKKAGLLRCGKSCRLRWMNYLRPDIKRGNITPDEDDLIIRMHSLLGNRWSLIAGRLPGRTDNEIKNYWNTHLCKKLKNQGPDPEEKPTSTSNKKKNNYNGGKKKNKQKNKKNKGENDIEEPEKTKVYQPKPIRVKPLTLPRTDSNFTFDSIASTSQENINKVESPEGITKEVMMNLICEAGNNVGENHDEFVFFGDQDHDLVNGSDVECQSYFPADHCTLENLYEEYFQLLNMEDTHFDLDSFAESLLV*
SaR2R3-MYB24	ATGGGTAGAGCTCCTTGTTGTGACAAGGCAAATGTAAAGAAAGGGCCATGGAGTCCTGAAGAGGATGCAAAGCTAAAGGAGTACATGGAGAAACATGGAACAGGAGGGAACTGGATTGCCTTCCCACAAAAAGCTGGTTTGAAAAGATGTGGTAAAAGTTGTAGACTTAGATGGCTTAATTATCTCAGACCAAACATTAAGCATGGTGAGTTTTCTGAAAATGAAGATAGAGTGATCTGCAGTCTCTTTGCCAGCATTGGAAGCAGATGGTCAATTATAGCTTCTCATTTACCAGGCAGGACAGACAATGATATCAAGAATTATTGGAACACCAAGCTTAAGAAAAAAATGATGGGAATGAATCCTTCAACACTGAAGAAACCTCACCAAGTTGCCCTT…	MGRAPCCDKANVKKGPWSPEEDAKLKEYMEKHGTGGNWIAFPQKAGLKRCGKSCRLRWLNYLRPNIKHGEFSENEDRVICSLFASIGSRWSIIASHLPGRTDNDIKNYWNTKLKKKMMGMNPSTLKKPHQVALLSILQNSTPSSTLSFKDSNKSSSHTHVSFTGTKSISHSSNLLSGNSSTFANSIFQAQESDHVKDGVFVFGGEASYSSSDGSCNNNQISQVKEAELGYSPDGTFGDQMDALNYLYNGVEDTQKLMHSNAGSASSGWTAEQSRLWGENPLDYGIEEIKQLISTSSCNYFLFDDKKTDERAMYY*
SaR2R3-MYB25	ATGGGTAGAGCTCCTTGTTGTGAGAAGGCAAATGTGAAGAAGGGGCCATGGTCCCCAGAAGAAGATGCAAAGCTAAAGGAGTACATAGAGAAACAAGGGACTGGAGGGAATTGGATTGCCCTCCCACAGAAAGTTGGTTTGAAAAGATGTGGCAAAAGCTGTAGACTTAGATGGCTTAATTATCTCAGGCCTAACATTAAGCATGGTGAGTTCTCTGAAGCAGAAGAGAGAGTAATCCGTAGCCTCTTTGCTGGCATTGGAAGCAGGTGGTCAGTGATAGCATCTCAGTTGCCAGGAAGGACTGACAATGATATCAAGAACTACTGGAACACCAAGCTTAAGAAAAAATTGATAGCCATGAATCCTTCAGCACACACAAAACCTCAACAAGTTACCCTC…	MGRAPCCEKANVKKGPWSPEEDAKLKEYIEKQGTGGNWIALPQKVGLKRCGKSCRLRWLNYLRPNIKHGEFSEAEERVIRSLFAGIGSRWSVIASQLPGRTDNDIKNYWNTKLKKKLIAMNPSAHTKPQQVTLQPILQNSTSSSPLSFRDSNNSCYHSNGPNFTVSESFSYSSSFVNRNSSSDNSMFQAQESFMDPTQTCQLKDSSSFFMFGGEATSCSSSDGSCNNSNQIGHQVIEPEFAYGGQGRGDGIGAADYLYSGVEDTKKFMFPNAGSVSGWTQKQSGLWGENPLDYGEEEIKQLISISSCNNFLFDDKKTEDRVMYY*
SaR2R3-MYB26	ATGACACCCAACAACAACGGCGGTACACAGAGCGAAGGTGGGTCATCTGGTTCAAGCGGAGGAAGATGTGTGAGTGGGCCGGACGGGGCCATTTTGAAGAAAGGACCGTGGACAGCGGCTGAGGATCATGTTCTGATGGAGTACGTGAAGAAACACGGCGAAGGGAACTGGAATTCGGTTCAGAAGTATTCTGGGCTCAACCGTTGCGGCAAGAGCTGTCGTCTTCGATGGGCCAACCATCTCCGGCCAAACCTGAAGAAAGGTTCCTTTACCCCTGAGGAAGAGAGATTGATTCTCGAACTTCACGCCAAGTACGGCAACAAATGGGCTCGCATGGCCGCCCAGTTGCCTGGACGAACTGACAACGAAATCAAGAACTATTGGAACACAAGGGTGAAG…	MTPNNNGGTQSEGGSSGSSGGRCVSGPDGAILKKGPWTAAEDHVLMEYVKKHGEGNWNSVQKYSGLNRCGKSCRLRWANHLRPNLKKGSFTPEEERLILELHAKYGNKWARMAAQLPGRTDNEIKNYWNTRVKRRKRQGLPLYPNDIQHLSPTSSLTPIIQSPTTPTAPSFSFQSQNHVPFSPTPPPHSPMSSPIQPFPNLTSPSSFEHNNSSFTFSSPASFTFHRPVPVLGAPVRFKSFRDSAGFSLPNQQSPCPSLGQYTPNQSTGSACFQFPFTFDPAMPQNIGTHFDSEHMGSSGSIRSVKSELPSSQFTQIHPEITCDNNNNNTNTITDMNNCNTKVISSATTQRNGGLLEDLLENLLEEAQRSVESSAGNYPH*
SaR2R3-MYB27	ATGTCGAAAGTGATGATAAAGGAGGAGACAGCAGAGGAAAGAGCAGCGGCGGAGGAAGATGCCGGTGGGTCCCGAAGTGGGGGCTTGAAGAAGGGGCCTTGGACCACGACTGAGGACGCCATCCTCGTGGAGTACGTTCGGAAGCACGGCGAAGGGAACTGGAACGCCGTTCAGAAGAACTCCGGCTTGGCTCGATGCGGCAAGAGCTGTAGACTCCGGTGGGCCAATCATCTCAGGCCGAATCTCAAGAAGGGTTCTTTCTCTCCCGAAGAGGAACGGATCATCATTGAACTTCACGCCAAGCTGGGTAACAAATGGGCTCGCATGGCTTCTCAGTTACCAGGAAGAACTGACAACGAGATAAAGAATTACTGGAACACAAGAATGAAACGACGCCAG…	MSKVMIKEETAEERAAAEEDAGGSRSGGLKKGPWTTTEDAILVEYVRKHGEGNWNAVQKNSGLARCGKSCRLRWANHLRPNLKKGSFSPEEERIIIELHAKLGNKWARMASQLPGRTDNEIKNYWNTRMKRRQRAGLPLYPQDIRHYQNDNPQRPSPPSFNSQFLPSSHHHRHHPPKPNYSFPHHHAAFQSQHSDSAHLFNGTNPGFALPINPPVLSFGSSSPTLFNQTTPHIPIPQTTLPSPAFQYNVPAGGFNCNFGTFSSMATARQYDAAVSGIMQAPSAHRVNVVTELPSTQTTPLQSTTTPASSYTSAGSTRGGANAEEFNFHEYRENSGLLDALLTEAQALSRNENSKRKASLMPDPAKSKRVSSENQSAEDEDRTIGSDRTENFSTSCHSSA…
SaR2R3-MYB28	ATGATCGGAGGGAACAACAACATTTCTAACGGTGGAGATCGCGTGAAGGGTTCGTGGAGCCCACAAGAGGACGAGACGTTATTGAAGCTGGTGGCGCAGCATGGCCCACGTAACTGGACGGCGATCAGCGCCGGAATCCCAGGGCGTTCCGGCAAGTCATGCCGTCTCAGGTGGTGCAACCAGCTGAGCCCCGACGTGCAGCACCGCCCATTCACCCCCGCCGAGGATGACATCATCACCAAGGCACACTCCCTTCACGGCAACAAGTGGGCCACCATCTCTCGACACCTGCCCGGACGCACCGACAACGCTATCAAGAACCACTGGAACTCCACCCTCCGCCCCCGCCGTACGTCCTCCTCCGCCTCCTCCGACTCCGACACCGCGCCAATCAAGAAG…	MIGGNNNISNGGDRVKGSWSPQEDETLLKLVAQHGPRNWTAISAGIPGRSGKSCRLRWCNQLSPDVQHRPFTPAEDDIITKAHSLHGNKWATISRHLPGRTDNAIKNHWNSTLRPRRTSSSASSDSDTAPIKKRATTNHLRLLDSYDGLLDPRYPFKRPCTRQNVSPEENNNGSGSGLGEGEIMRTVSPENISPVMTSLSLLPLGAEKRDEEEEVEVEGAREEGKSERSDHEMVNGQTCLMKIMQRMIADEVRSYIDSLRLQP*
