# Supplementary material for: Transcriptome-Based Identification of the SaR2R3-MYB Gene Family in Sophora alopecuroides and Function Analysis of SaR2R3-MYB15 in Salt Stress Tolerance
Source: Plants (Basel). 2024 Feb 21;13(5):586. doi: 10.3390/plants13050586 (PMC10934591; doi:10.3390/plants13050586)
Supplement: Supplementary file 1 [file plants-13-00586-s001.zip › Table S2.xlsx]

## Sheet: Sheet2
Table S1. Detailed information about physicochemical properties of SaR2R3-MYB genes in S. alopecuroides
Gene ID	Number of Amino Acid	Molecular Weight	Theoretical pI	Instability Index	Aliphatic Index	Grand Average of Hydropathicity	subcellular localization
SaR2R3-MYB1	307	34615.9	7.09	52.23	63.16	-0.701	nucleus
SaR2R3-MYB2	130	14371.4	8.65	41.66	77.38	-0.528	nucleus
SaR2R3-MYB3	293	31285.6	6.41	47.86	63.96	-0.643	nucleus
SaR2R3-MYB4	291	33192	6.07	64.27	65.67	-0.777	nucleus
SaR2R3-MYB5	401	43047.2	5.34	45.29	65.29	-0.491	nucleus
SaR2R3-MYB6	269	31100.2	8.83	50.02	67.81	-0.993	nucleus
SaR2R3-MYB7	333	37759.1	4.93	46.08	64.71	-0.683	nucleus
SaR2R3-MYB8	264	30447.6	5.56	54.62	60.98	-0.989	nucleus
SaR2R3-MYB9	255	29124.4	5.77	46.08	68.51	-0.707	nucleus
SaR2R3-MYB10	294	33560.9	8.17	47.05	64.69	-0.661	nucleus
SaR2R3-MYB11	310	35431.2	6.8	51.17	63.55	-0.671	nucleus
SaR2R3-MYB12	309	35509.3	5.3	48.12	65.02	-0.721	nucleus
SaR2R3-MYB13	415	46526.8	4.73	48.56	70.94	-0.746	nucleus
SaR2R3-MYB14	427	48199.6	4.79	51.97	68.92	-0.781	nucleus
SaR2R3-MYB15	105	12346.4	9.18	40.97	83.62	-0.545	nucleus
SaR2R3-MYB16	203	23053.6	4.62	66.25	66.75	-0.614	extracellular space
SaR2R3-MYB17	358	40596.8	4.69	52.38	66.17	-0.761	nucleus
SaR2R3-MYB18	760	84473.5	4.48	59.86	83.74	-0.507	nucleus
SaR2R3-MYB19	336	37674.1	6.66	54.78	63.54	-0.653	nucleus
SaR2R3-MYB20	260	29877.6	5.51	59.6	74.62	-0.815	nucleus
SaR2R3-MYB21	364	41005.8	6.75	48.94	70.71	-0.731	nucleus
SaR2R3-MYB22	288	32174.5	8.31	40.38	64.79	-0.591	nucleus
SaR2R3-MYB23	330	38296.5	8.58	46.3	71.48	-0.849	endomembrane system
SaR2R3-MYB24	314	34896.9	8.07	45.03	59.68	-0.693	nucleus
SaR2R3-MYB25	324	36073.1	7.5	52.24	55.4	-0.708	nucleus
SaR2R3-MYB26	379	41619.2	8.93	65.45	52.77	-0.752	nucleus
SaR2R3-MYB27	489	53920.6	6.82	62.25	54.13	-0.808	nucleus
SaR2R3-MYB28	263	29244.6	7.1	58.36	67.87	-0.858	nucleus
