# Supplementary material for: Transcriptome-Based Identification of the SaR2R3-MYB Gene Family in Sophora alopecuroides and Function Analysis of SaR2R3-MYB15 in Salt Stress Tolerance
Source: Plants (Basel). 2024 Feb 21;13(5):586. doi: 10.3390/plants13050586 (PMC10934591; doi:10.3390/plants13050586)
Supplement: Supplementary file 1 [file plants-13-00586-s001.zip › Table S3.xlsx]

## Sheet: Sheet1
Table S3. Gene ontology results in protein-protein pathway
Gene ID	Identifier	Category	Term ID	Term description
AT1G49010	AT1G49010.1	STRING clusters	CL:38036	Mostly uncharacterized, incl. SANT domain, and Domain of unknown function DUF3444
AT1G49010	AT1G49010.1	STRING clusters	CL:38373	SANT domain, and specification of plant organ identity
AT1G49010	AT1G49010.1	UniProt Keywords	KW-0238	DNA-binding
AT1G49010	AT1G49010.1	UniProt Keywords	KW-0371	Homeobox
AT1G49010	AT1G49010.1	UniProt Keywords	KW-0539	Nucleus
AT1G49010	AT1G49010.1	UniProt Keywords	KW-0804	Transcription
AT1G49010	AT1G49010.1	UniProt Keywords	KW-0805	Transcription regulation
AT1G49010	AT1G49010.1	Pfam	PF00249	Myb-like DNA-binding domain
AT1G49010	AT1G49010.1	InterPro	IPR001005	SANT/Myb domain
AT1G49010	AT1G49010.1	InterPro	IPR006447	Myb domain, plants
AT1G49010	AT1G49010.1	InterPro	IPR009057	Homeobox-like domain superfamily
AT1G49010	AT1G49010.1	InterPro	IPR017884	SANT domain
AT1G49010	AT1G49010.1	InterPro	IPR017930	Myb domain
AT1G49010	AT1G49010.1	SMART	SM00717	SANT SWI3, ADA2, N-CoR and TFIIIB DNA-binding domains
AT2G38090	AT2G38090.1	STRING clusters	CL:36692	Mixed, incl. growth factor activity, and C2 domain
AT2G38090	AT2G38090.1	STRING clusters	CL:36693	Mostly uncharacterized, incl. growth factor activity, and Proteoglycan
AT2G38090	AT2G38090.1	STRING clusters	CL:36694	Mixed, incl. growth factor activity, and Extracellular matrix
AT2G38090	AT2G38090.1	STRING clusters	CL:36695	Mixed, incl. growth factor activity, and DVL
AT2G38090	AT2G38090.1	STRING clusters	CL:36696	Mostly uncharacterized, incl. DVL, and Arabinogalactan peptide
AT2G38090	AT2G38090.1	STRING clusters	CL:36698	Mostly uncharacterized, incl. Arabinogalactan peptide, and DVL
AT2G38090	AT2G38090.1	STRING clusters	CL:36701	Mixed, incl. Arabinogalactan peptide, and DVL
AT2G38090	AT2G38090.1	STRING clusters	CL:36704	Mixed, incl. DVL, and Arabinogalactan peptide
AT2G38090	AT2G38090.1	UniProt Keywords	KW-0238	DNA-binding
AT2G38090	AT2G38090.1	UniProt Keywords	KW-0371	Homeobox
AT2G38090	AT2G38090.1	UniProt Keywords	KW-0539	Nucleus
AT2G38090	AT2G38090.1	UniProt Keywords	KW-0804	Transcription
AT2G38090	AT2G38090.1	UniProt Keywords	KW-0805	Transcription regulation
AT2G38090	AT2G38090.1	Pfam	PF00249	Myb-like DNA-binding domain
AT2G38090	AT2G38090.1	Pfam	PF13921	Myb-like DNA-binding domain
AT2G38090	AT2G38090.1	InterPro	IPR001005	SANT/Myb domain
AT2G38090	AT2G38090.1	InterPro	IPR006447	Myb domain, plants
AT2G38090	AT2G38090.1	InterPro	IPR009057	Homeobox-like domain superfamily
AT2G38090	AT2G38090.1	InterPro	IPR017884	SANT domain
AT2G38090	AT2G38090.1	InterPro	IPR017930	Myb domain
AT2G38090	AT2G38090.1	InterPro	IPR043363	Transcription factor DIVARICATA-like
AT2G38090	AT2G38090.1	SMART	SM00717	SANT SWI3, ADA2, N-CoR and TFIIIB DNA-binding domains
AT3G11280	AT3G11280.2	STRING clusters	CL:32019	Mixed, incl. Hydrophobic seed protein, and Pathogenesis-related protein Bet v I family
AT3G11280	AT3G11280.2	STRING clusters	CL:32020	Mixed, incl. Hydrophobic seed protein, and Plant protein of unknown function
AT3G11280	AT3G11280.2	STRING clusters	CL:32054	Mostly uncharacterized, incl. guanine deglycation, and Transcription factor DIVARICATA-like
AT3G11280	AT3G11280.2	STRING clusters	CL:32072	Mixed, incl. Transcription factor DIVARICATA-like, and homeobox associated leucin zipper
AT3G11280	AT3G11280.2	UniProt Keywords	KW-0238	DNA-binding
AT3G11280	AT3G11280.2	UniProt Keywords	KW-0371	Homeobox
AT3G11280	AT3G11280.2	UniProt Keywords	KW-0539	Nucleus
AT3G11280	AT3G11280.2	UniProt Keywords	KW-0804	Transcription
AT3G11280	AT3G11280.2	UniProt Keywords	KW-0805	Transcription regulation
AT3G11280	AT3G11280.2	Pfam	PF00249	Myb-like DNA-binding domain
AT3G11280	AT3G11280.2	InterPro	IPR001005	SANT/Myb domain
AT3G11280	AT3G11280.2	InterPro	IPR006447	Myb domain, plants
AT3G11280	AT3G11280.2	InterPro	IPR009057	Homeobox-like domain superfamily
AT3G11280	AT3G11280.2	InterPro	IPR017884	SANT domain
AT3G11280	AT3G11280.2	InterPro	IPR017930	Myb domain
AT3G11280	AT3G11280.2	InterPro	IPR043363	Transcription factor DIVARICATA-like
AT3G11280	AT3G11280.2	SMART	SM00717	SANT SWI3, ADA2, N-CoR and TFIIIB DNA-binding domains
AT5G01200	AT5G01200.1	STRING clusters	CL:32140	Mostly uncharacterized, incl. sesquiterpene metabolic process, and Putative cyclase
AT5G01200	AT5G01200.1	STRING clusters	CL:32141	Mostly uncharacterized, incl. sesquiterpene metabolic process, and Putative cyclase
AT5G01200	AT5G01200.1	STRING clusters	CL:32217	Mostly uncharacterized, incl. anaerobic respiration, and Tyrosyl-DNA phosphodiesterase
AT5G01200	AT5G01200.1	STRING clusters	CL:32218	Mixed, incl. anaerobic respiration, and Tyrosyl-DNA phosphodiesterase
AT5G01200	AT5G01200.1	STRING clusters	CL:32220	Mixed, incl. anaerobic respiration, and Transcription factor DIVARICATA-like
AT5G01200	AT5G01200.1	UniProt Keywords	KW-0238	DNA-binding
AT5G01200	AT5G01200.1	UniProt Keywords	KW-0371	Homeobox
AT5G01200	AT5G01200.1	UniProt Keywords	KW-0539	Nucleus
AT5G01200	AT5G01200.1	UniProt Keywords	KW-0804	Transcription
AT5G01200	AT5G01200.1	UniProt Keywords	KW-0805	Transcription regulation
AT5G01200	AT5G01200.1	Pfam	PF00249	Myb-like DNA-binding domain
AT5G01200	AT5G01200.1	InterPro	IPR001005	SANT/Myb domain
AT5G01200	AT5G01200.1	InterPro	IPR006447	Myb domain, plants
AT5G01200	AT5G01200.1	InterPro	IPR009057	Homeobox-like domain superfamily
AT5G01200	AT5G01200.1	InterPro	IPR017884	SANT domain
AT5G01200	AT5G01200.1	InterPro	IPR017930	Myb domain
AT5G01200	AT5G01200.1	InterPro	IPR043363	Transcription factor DIVARICATA-like
AT5G01200	AT5G01200.1	SMART	SM00717	SANT SWI3, ADA2, N-CoR and TFIIIB DNA-binding domains
AT5G05790	AT5G05790.1	STRING clusters	CL:41850	Mostly uncharacterized, incl. zinc finger, and Cellulose synthase
AT5G05790	AT5G05790.1	STRING clusters	CL:41851	Mostly uncharacterized, incl. zinc finger, and Glycosyl hydrolase family 100
AT5G05790	AT5G05790.1	STRING clusters	CL:41852	Mostly uncharacterized, incl. PLATZ transcription factor, and zinc-finger of the FCS-type, C2-C2
AT5G05790	AT5G05790.1	STRING clusters	CL:41853	Mostly uncharacterized, incl. PLATZ transcription factor, and positive regulation of steroid metabolic process
AT5G05790	AT5G05790.1	STRING clusters	CL:41879	Mostly uncharacterized, incl. auxin conjugate metabolic process, and Transcription factor DIVARICATA-like
AT5G05790	AT5G05790.1	STRING clusters	CL:41880	Mixed, incl. auxin conjugate metabolic process, and Transcription factor DIVARICATA-like
AT5G05790	AT5G05790.1	UniProt Keywords	KW-0238	DNA-binding
AT5G05790	AT5G05790.1	UniProt Keywords	KW-0371	Homeobox
AT5G05790	AT5G05790.1	UniProt Keywords	KW-0539	Nucleus
AT5G05790	AT5G05790.1	UniProt Keywords	KW-0804	Transcription
AT5G05790	AT5G05790.1	UniProt Keywords	KW-0805	Transcription regulation
AT5G05790	AT5G05790.1	Pfam	PF00249	Myb-like DNA-binding domain
AT5G05790	AT5G05790.1	InterPro	IPR001005	SANT/Myb domain
AT5G05790	AT5G05790.1	InterPro	IPR006447	Myb domain, plants
AT5G05790	AT5G05790.1	InterPro	IPR009057	Homeobox-like domain superfamily
AT5G05790	AT5G05790.1	InterPro	IPR017884	SANT domain
AT5G05790	AT5G05790.1	InterPro	IPR017930	Myb domain
AT5G05790	AT5G05790.1	InterPro	IPR043363	Transcription factor DIVARICATA-like
AT5G05790	AT5G05790.1	SMART	SM00717	SANT SWI3, ADA2, N-CoR and TFIIIB DNA-binding domains
AT5G08520	AT5G08520.1	GO Process	GO:0001101	Response to acid chemical
AT5G08520	AT5G08520.1	GO Process	GO:0006355	Regulation of transcription, DNA-templated
AT5G08520	AT5G08520.1	GO Process	GO:0006950	Response to stress
AT5G08520	AT5G08520.1	GO Process	GO:0006970	Response to osmotic stress
AT5G08520	AT5G08520.1	GO Process	GO:0007154	Cell communication
AT5G08520	AT5G08520.1	GO Process	GO:0007165	Signal transduction
AT5G08520	AT5G08520.1	GO Process	GO:0009414	Response to water deprivation
AT5G08520	AT5G08520.1	GO Process	GO:0009415	Response to water
AT5G08520	AT5G08520.1	GO Process	GO:0009628	Response to abiotic stimulus
AT5G08520	AT5G08520.1	GO Process	GO:0009651	Response to salt stress
AT5G08520	AT5G08520.1	GO Process	GO:0009719	Response to endogenous stimulus
AT5G08520	AT5G08520.1	GO Process	GO:0009725	Response to hormone
AT5G08520	AT5G08520.1	GO Process	GO:0009737	Response to abscisic acid
AT5G08520	AT5G08520.1	GO Process	GO:0009738	Abscisic acid-activated signaling pathway
AT5G08520	AT5G08520.1	GO Process	GO:0009739	Response to gibberellin
AT5G08520	AT5G08520.1	GO Process	GO:0009751	Response to salicylic acid
AT5G08520	AT5G08520.1	GO Process	GO:0009755	Hormone-mediated signaling pathway
AT5G08520	AT5G08520.1	GO Process	GO:0009787	Regulation of abscisic acid-activated signaling pathway
AT5G08520	AT5G08520.1	GO Process	GO:0009889	Regulation of biosynthetic process
AT5G08520	AT5G08520.1	GO Process	GO:0009891	Positive regulation of biosynthetic process
AT5G08520	AT5G08520.1	GO Process	GO:0009893	Positive regulation of metabolic process
AT5G08520	AT5G08520.1	GO Process	GO:0009966	Regulation of signal transduction
AT5G08520	AT5G08520.1	GO Process	GO:0009987	Cellular process
AT5G08520	AT5G08520.1	GO Process	GO:0010033	Response to organic substance
AT5G08520	AT5G08520.1	GO Process	GO:0010035	Response to inorganic substance
AT5G08520	AT5G08520.1	GO Process	GO:0010115	Regulation of abscisic acid biosynthetic process
AT5G08520	AT5G08520.1	GO Process	GO:0010116	Positive regulation of abscisic acid biosynthetic process
AT5G08520	AT5G08520.1	GO Process	GO:0010468	Regulation of gene expression
AT5G08520	AT5G08520.1	GO Process	GO:0010556	Regulation of macromolecule biosynthetic process
AT5G08520	AT5G08520.1	GO Process	GO:0010557	Positive regulation of macromolecule biosynthetic process
AT5G08520	AT5G08520.1	GO Process	GO:0010565	Regulation of cellular ketone metabolic process
AT5G08520	AT5G08520.1	GO Process	GO:0010604	Positive regulation of macromolecule metabolic process
AT5G08520	AT5G08520.1	GO Process	GO:0010628	Positive regulation of gene expression
AT5G08520	AT5G08520.1	GO Process	GO:0010646	Regulation of cell communication
AT5G08520	AT5G08520.1	GO Process	GO:0014070	Response to organic cyclic compound
AT5G08520	AT5G08520.1	GO Process	GO:0019216	Regulation of lipid metabolic process
AT5G08520	AT5G08520.1	GO Process	GO:0019219	Regulation of nucleobase-containing compound metabolic process
AT5G08520	AT5G08520.1	GO Process	GO:0019222	Regulation of metabolic process
AT5G08520	AT5G08520.1	GO Process	GO:0019747	Regulation of isoprenoid metabolic process
AT5G08520	AT5G08520.1	GO Process	GO:0022603	Regulation of anatomical structure morphogenesis
AT5G08520	AT5G08520.1	GO Process	GO:0023051	Regulation of signaling
AT5G08520	AT5G08520.1	GO Process	GO:0023052	Signaling
AT5G08520	AT5G08520.1	GO Process	GO:0031323	Regulation of cellular metabolic process
AT5G08520	AT5G08520.1	GO Process	GO:0031325	Positive regulation of cellular metabolic process
AT5G08520	AT5G08520.1	GO Process	GO:0031326	Regulation of cellular biosynthetic process
AT5G08520	AT5G08520.1	GO Process	GO:0031328	Positive regulation of cellular biosynthetic process
AT5G08520	AT5G08520.1	GO Process	GO:0032870	Cellular response to hormone stimulus
AT5G08520	AT5G08520.1	GO Process	GO:0033993	Response to lipid
AT5G08520	AT5G08520.1	GO Process	GO:0040008	Regulation of growth
AT5G08520	AT5G08520.1	GO Process	GO:0042221	Response to chemical
AT5G08520	AT5G08520.1	GO Process	GO:0043455	Regulation of secondary metabolic process
AT5G08520	AT5G08520.1	GO Process	GO:0045828	Positive regulation of isoprenoid metabolic process
AT5G08520	AT5G08520.1	GO Process	GO:0045834	Positive regulation of lipid metabolic process
AT5G08520	AT5G08520.1	GO Process	GO:0045893	Positive regulation of transcription, DNA-templated
AT5G08520	AT5G08520.1	GO Process	GO:0045927	Positive regulation of growth
AT5G08520	AT5G08520.1	GO Process	GO:0045935	Positive regulation of nucleobase-containing compound metabolic process
AT5G08520	AT5G08520.1	GO Process	GO:0046889	Positive regulation of lipid biosynthetic process
AT5G08520	AT5G08520.1	GO Process	GO:0046890	Regulation of lipid biosynthetic process
AT5G08520	AT5G08520.1	GO Process	GO:0047484	Regulation of response to osmotic stress
AT5G08520	AT5G08520.1	GO Process	GO:0048518	Positive regulation of biological process
AT5G08520	AT5G08520.1	GO Process	GO:0048519	Negative regulation of biological process
AT5G08520	AT5G08520.1	GO Process	GO:0048522	Positive regulation of cellular process
AT5G08520	AT5G08520.1	GO Process	GO:0048583	Regulation of response to stimulus
AT5G08520	AT5G08520.1	GO Process	GO:0048585	Negative regulation of response to stimulus
AT5G08520	AT5G08520.1	GO Process	GO:0048638	Regulation of developmental growth
AT5G08520	AT5G08520.1	GO Process	GO:0048639	Positive regulation of developmental growth
AT5G08520	AT5G08520.1	GO Process	GO:0048831	Regulation of shoot system development
AT5G08520	AT5G08520.1	GO Process	GO:0050789	Regulation of biological process
AT5G08520	AT5G08520.1	GO Process	GO:0050793	Regulation of developmental process
AT5G08520	AT5G08520.1	GO Process	GO:0050794	Regulation of cellular process
AT5G08520	AT5G08520.1	GO Process	GO:0050896	Response to stimulus
AT5G08520	AT5G08520.1	GO Process	GO:0051094	Positive regulation of developmental process
AT5G08520	AT5G08520.1	GO Process	GO:0051171	Regulation of nitrogen compound metabolic process
AT5G08520	AT5G08520.1	GO Process	GO:0051173	Positive regulation of nitrogen compound metabolic process
AT5G08520	AT5G08520.1	GO Process	GO:0051239	Regulation of multicellular organismal process
AT5G08520	AT5G08520.1	GO Process	GO:0051252	Regulation of RNA metabolic process
AT5G08520	AT5G08520.1	GO Process	GO:0051254	Positive regulation of RNA metabolic process
AT5G08520	AT5G08520.1	GO Process	GO:0051716	Cellular response to stimulus
AT5G08520	AT5G08520.1	GO Process	GO:0060255	Regulation of macromolecule metabolic process
AT5G08520	AT5G08520.1	GO Process	GO:0062012	Regulation of small molecule metabolic process
AT5G08520	AT5G08520.1	GO Process	GO:0062013	Positive regulation of small molecule metabolic process
AT5G08520	AT5G08520.1	GO Process	GO:0065007	Biological regulation
AT5G08520	AT5G08520.1	GO Process	GO:0065009	Regulation of molecular function
AT5G08520	AT5G08520.1	GO Process	GO:0070887	Cellular response to chemical stimulus
AT5G08520	AT5G08520.1	GO Process	GO:0071215	Cellular response to abscisic acid stimulus
AT5G08520	AT5G08520.1	GO Process	GO:0071310	Cellular response to organic substance
AT5G08520	AT5G08520.1	GO Process	GO:0071396	Cellular response to lipid
AT5G08520	AT5G08520.1	GO Process	GO:0071495	Cellular response to endogenous stimulus
AT5G08520	AT5G08520.1	GO Process	GO:0080090	Regulation of primary metabolic process
AT5G08520	AT5G08520.1	GO Process	GO:0080134	Regulation of response to stress
AT5G08520	AT5G08520.1	GO Process	GO:0097305	Response to alcohol
AT5G08520	AT5G08520.1	GO Process	GO:0097306	Cellular response to alcohol
AT5G08520	AT5G08520.1	GO Process	GO:1900618	Regulation of shoot system morphogenesis
AT5G08520	AT5G08520.1	GO Process	GO:1901000	Regulation of response to salt stress
AT5G08520	AT5G08520.1	GO Process	GO:1901001	Negative regulation of response to salt stress
AT5G08520	AT5G08520.1	GO Process	GO:1901371	Regulation of leaf morphogenesis
AT5G08520	AT5G08520.1	GO Process	GO:1901419	Regulation of response to alcohol
AT5G08520	AT5G08520.1	GO Process	GO:1901700	Response to oxygen-containing compound
AT5G08520	AT5G08520.1	GO Process	GO:1901701	Cellular response to oxygen-containing compound
AT5G08520	AT5G08520.1	GO Process	GO:1902680	Positive regulation of RNA biosynthetic process
AT5G08520	AT5G08520.1	GO Process	GO:1902930	Regulation of alcohol biosynthetic process
AT5G08520	AT5G08520.1	GO Process	GO:1902932	Positive regulation of alcohol biosynthetic process
AT5G08520	AT5G08520.1	GO Process	GO:1903506	Regulation of nucleic acid-templated transcription
AT5G08520	AT5G08520.1	GO Process	GO:1903508	Positive regulation of nucleic acid-templated transcription
AT5G08520	AT5G08520.1	GO Process	GO:1905421	Regulation of plant organ morphogenesis
AT5G08520	AT5G08520.1	GO Process	GO:1905613	Regulation of developmental vegetative growth
AT5G08520	AT5G08520.1	GO Process	GO:1905615	Positive regulation of developmental vegetative growth
AT5G08520	AT5G08520.1	GO Process	GO:1905957	Regulation of cellular response to alcohol
AT5G08520	AT5G08520.1	GO Process	GO:2000024	Regulation of leaf development
AT5G08520	AT5G08520.1	GO Process	GO:2000026	Regulation of multicellular organismal development
AT5G08520	AT5G08520.1	GO Process	GO:2000112	Regulation of cellular macromolecule biosynthetic process
AT5G08520	AT5G08520.1	GO Process	GO:2001141	Regulation of RNA biosynthetic process
AT5G08520	AT5G08520.1	GO Function	GO:0003676	Nucleic acid binding
AT5G08520	AT5G08520.1	GO Function	GO:0003677	DNA binding
AT5G08520	AT5G08520.1	GO Function	GO:0003700	DNA-binding transcription factor activity
AT5G08520	AT5G08520.1	GO Function	GO:0005488	Binding
AT5G08520	AT5G08520.1	GO Function	GO:0097159	Organic cyclic compound binding
AT5G08520	AT5G08520.1	GO Function	GO:0098772	Molecular function regulator
AT5G08520	AT5G08520.1	GO Function	GO:0140110	Transcription regulator activity
AT5G08520	AT5G08520.1	GO Function	GO:1901363	Heterocyclic compound binding
AT5G08520	AT5G08520.1	GO Component	GO:0005622	Intracellular
AT5G08520	AT5G08520.1	GO Component	GO:0005634	Nucleus
AT5G08520	AT5G08520.1	GO Component	GO:0043226	Organelle
AT5G08520	AT5G08520.1	GO Component	GO:0043227	Membrane-bounded organelle
AT5G08520	AT5G08520.1	GO Component	GO:0043229	Intracellular organelle
AT5G08520	AT5G08520.1	GO Component	GO:0043231	Intracellular membrane-bounded organelle
AT5G08520	AT5G08520.1	GO Component	GO:0110165	Cellular anatomical entity
AT5G08520	AT5G08520.1	STRING clusters	CL:32351	Mixed, incl. Phenylpropanoid biosynthesis, and flavonoid biosynthetic process
AT5G08520	AT5G08520.1	STRING clusters	CL:32352	Mixed, incl. Phenylpropanoid biosynthesis, and flavonoid biosynthetic process
AT5G08520	AT5G08520.1	STRING clusters	CL:32512	Mixed, incl. flavonoid biosynthetic process, and trichome differentiation
AT5G08520	AT5G08520.1	STRING clusters	CL:32514	Mixed, incl. flavonoid biosynthetic process, and trichome differentiation
AT5G08520	AT5G08520.1	STRING clusters	CL:32515	Mixed, incl. flavonoid biosynthetic process, and trichome differentiation
AT5G08520	AT5G08520.1	STRING clusters	CL:32516	Flavonoid biosynthetic process, and proanthocyanidin biosynthetic process
AT5G08520	AT5G08520.1	STRING clusters	CL:32584	Mixed, incl. positive regulation of developmental vegetative growth, and stress response to nickel ion
AT5G08520	AT5G08520.1	COMPARTMENTS	GOCC:0005622	Intracellular
AT5G08520	AT5G08520.1	COMPARTMENTS	GOCC:0005634	Nucleus
AT5G08520	AT5G08520.1	COMPARTMENTS	GOCC:0043226	Organelle
AT5G08520	AT5G08520.1	COMPARTMENTS	GOCC:0043227	Membrane-bounded organelle
AT5G08520	AT5G08520.1	COMPARTMENTS	GOCC:0043229	Intracellular organelle
AT5G08520	AT5G08520.1	COMPARTMENTS	GOCC:0043231	Intracellular membrane-bounded organelle
AT5G08520	AT5G08520.1	COMPARTMENTS	GOCC:0110165	Cellular anatomical entity
AT5G08520	AT5G08520.1	UniProt Keywords	KW-0010	Activator
AT5G08520	AT5G08520.1	UniProt Keywords	KW-0238	DNA-binding
AT5G08520	AT5G08520.1	UniProt Keywords	KW-0539	Nucleus
AT5G08520	AT5G08520.1	UniProt Keywords	KW-0804	Transcription
AT5G08520	AT5G08520.1	UniProt Keywords	KW-0805	Transcription regulation
AT5G08520	AT5G08520.1	UniProt Keywords	KW-0938	Abscisic acid signaling pathway
AT5G08520	AT5G08520.1	Pfam	PF00249	Myb-like DNA-binding domain
AT5G08520	AT5G08520.1	InterPro	IPR001005	SANT/Myb domain
AT5G08520	AT5G08520.1	InterPro	IPR006447	Myb domain, plants
AT5G08520	AT5G08520.1	InterPro	IPR009057	Homeobox-like domain superfamily
AT5G08520	AT5G08520.1	InterPro	IPR017884	SANT domain
AT5G08520	AT5G08520.1	InterPro	IPR017930	Myb domain
AT5G08520	AT5G08520.1	SMART	SM00717	SANT SWI3, ADA2, N-CoR and TFIIIB DNA-binding domains
AT5G23650	AT5G23650.1	STRING clusters	CL:38036	Mostly uncharacterized, incl. SANT domain, and Domain of unknown function DUF3444
AT5G23650	AT5G23650.1	STRING clusters	CL:38373	SANT domain, and specification of plant organ identity
AT5G23650	AT5G23650.1	UniProt Keywords	KW-0238	DNA-binding
AT5G23650	AT5G23650.1	UniProt Keywords	KW-0371	Homeobox
AT5G23650	AT5G23650.1	UniProt Keywords	KW-0539	Nucleus
AT5G23650	AT5G23650.1	UniProt Keywords	KW-0804	Transcription
AT5G23650	AT5G23650.1	UniProt Keywords	KW-0805	Transcription regulation
AT5G23650	AT5G23650.1	Pfam	PF00249	Myb-like DNA-binding domain
AT5G23650	AT5G23650.1	InterPro	IPR001005	SANT/Myb domain
AT5G23650	AT5G23650.1	InterPro	IPR006447	Myb domain, plants
AT5G23650	AT5G23650.1	InterPro	IPR009057	Homeobox-like domain superfamily
AT5G23650	AT5G23650.1	InterPro	IPR017884	SANT domain
AT5G23650	AT5G23650.1	InterPro	IPR017930	Myb domain
AT5G23650	AT5G23650.1	SMART	SM00717	SANT SWI3, ADA2, N-CoR and TFIIIB DNA-binding domains
AT5G58900	AT5G58900.1	STRING clusters	CL:41850	Mostly uncharacterized, incl. zinc finger, and Cellulose synthase
AT5G58900	AT5G58900.1	STRING clusters	CL:41988	Mostly uncharacterized, incl. Cellulose synthase, and Pleckstrin-like, plant
AT5G58900	AT5G58900.1	STRING clusters	CL:42030	Mixed, incl. Cellulose synthase, and Golgi calcium ion transport
AT5G58900	AT5G58900.1	STRING clusters	CL:42032	Mixed, incl. Golgi calcium ion transport, and Transcription factor DIVARICATA-like
AT5G58900	AT5G58900.1	UniProt Keywords	KW-0238	DNA-binding
AT5G58900	AT5G58900.1	UniProt Keywords	KW-0371	Homeobox
AT5G58900	AT5G58900.1	UniProt Keywords	KW-0539	Nucleus
AT5G58900	AT5G58900.1	UniProt Keywords	KW-0804	Transcription
AT5G58900	AT5G58900.1	UniProt Keywords	KW-0805	Transcription regulation
AT5G58900	AT5G58900.1	Pfam	PF00249	Myb-like DNA-binding domain
AT5G58900	AT5G58900.1	Pfam	PF13921	Myb-like DNA-binding domain
AT5G58900	AT5G58900.1	InterPro	IPR001005	SANT/Myb domain
AT5G58900	AT5G58900.1	InterPro	IPR006447	Myb domain, plants
AT5G58900	AT5G58900.1	InterPro	IPR009057	Homeobox-like domain superfamily
AT5G58900	AT5G58900.1	InterPro	IPR017884	SANT domain
AT5G58900	AT5G58900.1	InterPro	IPR017930	Myb domain
AT5G58900	AT5G58900.1	InterPro	IPR043363	Transcription factor DIVARICATA-like
AT5G58900	AT5G58900.1	SMART	SM00717	SANT SWI3, ADA2, N-CoR and TFIIIB DNA-binding domains
HOS10	AT1G35515.1	GO Process	GO:0006355	Regulation of transcription, DNA-templated
HOS10	AT1G35515.1	GO Process	GO:0009889	Regulation of biosynthetic process
HOS10	AT1G35515.1	GO Process	GO:0009987	Cellular process
HOS10	AT1G35515.1	GO Process	GO:0010468	Regulation of gene expression
HOS10	AT1G35515.1	GO Process	GO:0010556	Regulation of macromolecule biosynthetic process
HOS10	AT1G35515.1	GO Process	GO:0019219	Regulation of nucleobase-containing compound metabolic process
HOS10	AT1G35515.1	GO Process	GO:0019222	Regulation of metabolic process
HOS10	AT1G35515.1	GO Process	GO:0030154	Cell differentiation
HOS10	AT1G35515.1	GO Process	GO:0031323	Regulation of cellular metabolic process
HOS10	AT1G35515.1	GO Process	GO:0031326	Regulation of cellular biosynthetic process
HOS10	AT1G35515.1	GO Process	GO:0032502	Developmental process
HOS10	AT1G35515.1	GO Process	GO:0048869	Cellular developmental process
HOS10	AT1G35515.1	GO Process	GO:0050789	Regulation of biological process
HOS10	AT1G35515.1	GO Process	GO:0050794	Regulation of cellular process
HOS10	AT1G35515.1	GO Process	GO:0051171	Regulation of nitrogen compound metabolic process
HOS10	AT1G35515.1	GO Process	GO:0051252	Regulation of RNA metabolic process
HOS10	AT1G35515.1	GO Process	GO:0060255	Regulation of macromolecule metabolic process
HOS10	AT1G35515.1	GO Process	GO:0065007	Biological regulation
HOS10	AT1G35515.1	GO Process	GO:0065009	Regulation of molecular function
HOS10	AT1G35515.1	GO Process	GO:0080090	Regulation of primary metabolic process
HOS10	AT1G35515.1	GO Process	GO:1903506	Regulation of nucleic acid-templated transcription
HOS10	AT1G35515.1	GO Process	GO:2000112	Regulation of cellular macromolecule biosynthetic process
HOS10	AT1G35515.1	GO Process	GO:2001141	Regulation of RNA biosynthetic process
HOS10	AT1G35515.1	GO Function	GO:0000976	Transcription regulatory region sequence-specific DNA binding
HOS10	AT1G35515.1	GO Function	GO:0001067	Regulatory region nucleic acid binding
HOS10	AT1G35515.1	GO Function	GO:0003676	Nucleic acid binding
HOS10	AT1G35515.1	GO Function	GO:0003677	DNA binding
HOS10	AT1G35515.1	GO Function	GO:0003690	Double-stranded DNA binding
HOS10	AT1G35515.1	GO Function	GO:0003700	DNA-binding transcription factor activity
HOS10	AT1G35515.1	GO Function	GO:0005488	Binding
HOS10	AT1G35515.1	GO Function	GO:0043565	Sequence-specific DNA binding
HOS10	AT1G35515.1	GO Function	GO:0097159	Organic cyclic compound binding
HOS10	AT1G35515.1	GO Function	GO:0098772	Molecular function regulator
HOS10	AT1G35515.1	GO Function	GO:0140110	Transcription regulator activity
HOS10	AT1G35515.1	GO Function	GO:1901363	Heterocyclic compound binding
HOS10	AT1G35515.1	GO Function	GO:1990837	Sequence-specific double-stranded DNA binding
HOS10	AT1G35515.1	GO Component	GO:0005622	Intracellular
HOS10	AT1G35515.1	GO Component	GO:0005634	Nucleus
HOS10	AT1G35515.1	GO Component	GO:0043226	Organelle
HOS10	AT1G35515.1	GO Component	GO:0043227	Membrane-bounded organelle
HOS10	AT1G35515.1	GO Component	GO:0043229	Intracellular organelle
HOS10	AT1G35515.1	GO Component	GO:0043231	Intracellular membrane-bounded organelle
HOS10	AT1G35515.1	GO Component	GO:0110165	Cellular anatomical entity
HOS10	AT1G35515.1	STRING clusters	CL:17907	Mixed, incl. MAPK signaling pathway - plant, and Plant bZIP transcription factors
HOS10	AT1G35515.1	UniProt Keywords	KW-0010	Activator
HOS10	AT1G35515.1	UniProt Keywords	KW-0238	DNA-binding
HOS10	AT1G35515.1	UniProt Keywords	KW-0539	Nucleus
HOS10	AT1G35515.1	UniProt Keywords	KW-0677	Repeat
HOS10	AT1G35515.1	UniProt Keywords	KW-0804	Transcription
HOS10	AT1G35515.1	UniProt Keywords	KW-0805	Transcription regulation
HOS10	AT1G35515.1	Pfam	PF00249	Myb-like DNA-binding domain
HOS10	AT1G35515.1	Pfam	PF13921	Myb-like DNA-binding domain
HOS10	AT1G35515.1	InterPro	IPR001005	SANT/Myb domain
HOS10	AT1G35515.1	InterPro	IPR009057	Homeobox-like domain superfamily
HOS10	AT1G35515.1	InterPro	IPR017930	Myb domain
HOS10	AT1G35515.1	SMART	SM00717	SANT SWI3, ADA2, N-CoR and TFIIIB DNA-binding domains
MYB1	AT3G09230.1	GO Process	GO:0006355	Regulation of transcription, DNA-templated
MYB1	AT3G09230.1	GO Process	GO:0009889	Regulation of biosynthetic process
MYB1	AT3G09230.1	GO Process	GO:0010468	Regulation of gene expression
MYB1	AT3G09230.1	GO Process	GO:0010556	Regulation of macromolecule biosynthetic process
MYB1	AT3G09230.1	GO Process	GO:0019219	Regulation of nucleobase-containing compound metabolic process
MYB1	AT3G09230.1	GO Process	GO:0019222	Regulation of metabolic process
MYB1	AT3G09230.1	GO Process	GO:0031323	Regulation of cellular metabolic process
MYB1	AT3G09230.1	GO Process	GO:0031326	Regulation of cellular biosynthetic process
MYB1	AT3G09230.1	GO Process	GO:0050789	Regulation of biological process
MYB1	AT3G09230.1	GO Process	GO:0050794	Regulation of cellular process
MYB1	AT3G09230.1	GO Process	GO:0051171	Regulation of nitrogen compound metabolic process
MYB1	AT3G09230.1	GO Process	GO:0051252	Regulation of RNA metabolic process
MYB1	AT3G09230.1	GO Process	GO:0060255	Regulation of macromolecule metabolic process
MYB1	AT3G09230.1	GO Process	GO:0065007	Biological regulation
MYB1	AT3G09230.1	GO Process	GO:0065009	Regulation of molecular function
MYB1	AT3G09230.1	GO Process	GO:0080090	Regulation of primary metabolic process
MYB1	AT3G09230.1	GO Process	GO:1903506	Regulation of nucleic acid-templated transcription
MYB1	AT3G09230.1	GO Process	GO:2000112	Regulation of cellular macromolecule biosynthetic process
MYB1	AT3G09230.1	GO Process	GO:2001141	Regulation of RNA biosynthetic process
MYB1	AT3G09230.1	GO Function	GO:0000976	Transcription regulatory region sequence-specific DNA binding
MYB1	AT3G09230.1	GO Function	GO:0001067	Regulatory region nucleic acid binding
MYB1	AT3G09230.1	GO Function	GO:0003676	Nucleic acid binding
MYB1	AT3G09230.1	GO Function	GO:0003677	DNA binding
MYB1	AT3G09230.1	GO Function	GO:0003690	Double-stranded DNA binding
MYB1	AT3G09230.1	GO Function	GO:0003700	DNA-binding transcription factor activity
MYB1	AT3G09230.1	GO Function	GO:0003712	Transcription coregulator activity
MYB1	AT3G09230.1	GO Function	GO:0005488	Binding
MYB1	AT3G09230.1	GO Function	GO:0043565	Sequence-specific DNA binding
MYB1	AT3G09230.1	GO Function	GO:0097159	Organic cyclic compound binding
MYB1	AT3G09230.1	GO Function	GO:0098772	Molecular function regulator
MYB1	AT3G09230.1	GO Function	GO:0140110	Transcription regulator activity
MYB1	AT3G09230.1	GO Function	GO:1901363	Heterocyclic compound binding
MYB1	AT3G09230.1	GO Function	GO:1990837	Sequence-specific double-stranded DNA binding
MYB1	AT3G09230.1	GO Component	GO:0005622	Intracellular
MYB1	AT3G09230.1	GO Component	GO:0005634	Nucleus
MYB1	AT3G09230.1	GO Component	GO:0043226	Organelle
MYB1	AT3G09230.1	GO Component	GO:0043227	Membrane-bounded organelle
MYB1	AT3G09230.1	GO Component	GO:0043229	Intracellular organelle
MYB1	AT3G09230.1	GO Component	GO:0043231	Intracellular membrane-bounded organelle
MYB1	AT3G09230.1	GO Component	GO:0110165	Cellular anatomical entity
MYB1	AT3G09230.1	STRING clusters	CL:32351	Mixed, incl. Phenylpropanoid biosynthesis, and flavonoid biosynthetic process
MYB1	AT3G09230.1	STRING clusters	CL:32352	Mixed, incl. Phenylpropanoid biosynthesis, and flavonoid biosynthetic process
MYB1	AT3G09230.1	STRING clusters	CL:32512	Mixed, incl. flavonoid biosynthetic process, and trichome differentiation
MYB1	AT3G09230.1	STRING clusters	CL:32514	Mixed, incl. flavonoid biosynthetic process, and trichome differentiation
MYB1	AT3G09230.1	STRING clusters	CL:32515	Mixed, incl. flavonoid biosynthetic process, and trichome differentiation
MYB1	AT3G09230.1	STRING clusters	CL:32516	Flavonoid biosynthetic process, and proanthocyanidin biosynthetic process
MYB1	AT3G09230.1	STRING clusters	CL:32584	Mixed, incl. positive regulation of developmental vegetative growth, and stress response to nickel ion
MYB1	AT3G09230.1	UniProt Keywords	KW-0238	DNA-binding
MYB1	AT3G09230.1	UniProt Keywords	KW-0539	Nucleus
MYB1	AT3G09230.1	UniProt Keywords	KW-0677	Repeat
MYB1	AT3G09230.1	UniProt Keywords	KW-0804	Transcription
MYB1	AT3G09230.1	UniProt Keywords	KW-0805	Transcription regulation
MYB1	AT3G09230.1	Pfam	PF00249	Myb-like DNA-binding domain
MYB1	AT3G09230.1	Pfam	PF13921	Myb-like DNA-binding domain
MYB1	AT3G09230.1	InterPro	IPR001005	SANT/Myb domain
MYB1	AT3G09230.1	InterPro	IPR009057	Homeobox-like domain superfamily
MYB1	AT3G09230.1	InterPro	IPR017930	Myb domain
MYB1	AT3G09230.1	SMART	SM00717	SANT SWI3, ADA2, N-CoR and TFIIIB DNA-binding domains
MYB10	AT3G12820.1	GO Process	GO:0006355	Regulation of transcription, DNA-templated
MYB10	AT3G12820.1	GO Process	GO:0006950	Response to stress
MYB10	AT3G12820.1	GO Process	GO:0009314	Response to radiation
MYB10	AT3G12820.1	GO Process	GO:0009416	Response to light stimulus
MYB10	AT3G12820.1	GO Process	GO:0009605	Response to external stimulus
MYB10	AT3G12820.1	GO Process	GO:0009628	Response to abiotic stimulus
MYB10	AT3G12820.1	GO Process	GO:0009642	Response to light intensity
MYB10	AT3G12820.1	GO Process	GO:0009646	Response to absence of light
MYB10	AT3G12820.1	GO Process	GO:0009719	Response to endogenous stimulus
MYB10	AT3G12820.1	GO Process	GO:0009723	Response to ethylene
MYB10	AT3G12820.1	GO Process	GO:0009725	Response to hormone
MYB10	AT3G12820.1	GO Process	GO:0009889	Regulation of biosynthetic process
MYB10	AT3G12820.1	GO Process	GO:0009987	Cellular process
MYB10	AT3G12820.1	GO Process	GO:0009991	Response to extracellular stimulus
MYB10	AT3G12820.1	GO Process	GO:0010033	Response to organic substance
MYB10	AT3G12820.1	GO Process	GO:0010035	Response to inorganic substance
MYB10	AT3G12820.1	GO Process	GO:0010038	Response to metal ion
MYB10	AT3G12820.1	GO Process	GO:0010043	Response to zinc ion
MYB10	AT3G12820.1	GO Process	GO:0010468	Regulation of gene expression
MYB10	AT3G12820.1	GO Process	GO:0010556	Regulation of macromolecule biosynthetic process
MYB10	AT3G12820.1	GO Process	GO:0019219	Regulation of nucleobase-containing compound metabolic process
MYB10	AT3G12820.1	GO Process	GO:0019222	Regulation of metabolic process
MYB10	AT3G12820.1	GO Process	GO:0030154	Cell differentiation
MYB10	AT3G12820.1	GO Process	GO:0031323	Regulation of cellular metabolic process
MYB10	AT3G12820.1	GO Process	GO:0031326	Regulation of cellular biosynthetic process
MYB10	AT3G12820.1	GO Process	GO:0031667	Response to nutrient levels
MYB10	AT3G12820.1	GO Process	GO:0032502	Developmental process
MYB10	AT3G12820.1	GO Process	GO:0042221	Response to chemical
MYB10	AT3G12820.1	GO Process	GO:0042594	Response to starvation
MYB10	AT3G12820.1	GO Process	GO:0046686	Response to cadmium ion
MYB10	AT3G12820.1	GO Process	GO:0048869	Cellular developmental process
MYB10	AT3G12820.1	GO Process	GO:0050789	Regulation of biological process
MYB10	AT3G12820.1	GO Process	GO:0050794	Regulation of cellular process
MYB10	AT3G12820.1	GO Process	GO:0050896	Response to stimulus
MYB10	AT3G12820.1	GO Process	GO:0051171	Regulation of nitrogen compound metabolic process
MYB10	AT3G12820.1	GO Process	GO:0051252	Regulation of RNA metabolic process
MYB10	AT3G12820.1	GO Process	GO:0060255	Regulation of macromolecule metabolic process
MYB10	AT3G12820.1	GO Process	GO:0065007	Biological regulation
MYB10	AT3G12820.1	GO Process	GO:0065009	Regulation of molecular function
MYB10	AT3G12820.1	GO Process	GO:0080090	Regulation of primary metabolic process
MYB10	AT3G12820.1	GO Process	GO:0097501	Stress response to metal ion
MYB10	AT3G12820.1	GO Process	GO:1903506	Regulation of nucleic acid-templated transcription
MYB10	AT3G12820.1	GO Process	GO:1990532	Stress response to nickel ion
MYB10	AT3G12820.1	GO Process	GO:1990641	Response to iron ion starvation
MYB10	AT3G12820.1	GO Process	GO:2000112	Regulation of cellular macromolecule biosynthetic process
MYB10	AT3G12820.1	GO Process	GO:2001141	Regulation of RNA biosynthetic process
MYB10	AT3G12820.1	GO Function	GO:0000976	Transcription regulatory region sequence-specific DNA binding
MYB10	AT3G12820.1	GO Function	GO:0001067	Regulatory region nucleic acid binding
MYB10	AT3G12820.1	GO Function	GO:0003676	Nucleic acid binding
MYB10	AT3G12820.1	GO Function	GO:0003677	DNA binding
MYB10	AT3G12820.1	GO Function	GO:0003690	Double-stranded DNA binding
MYB10	AT3G12820.1	GO Function	GO:0003700	DNA-binding transcription factor activity
MYB10	AT3G12820.1	GO Function	GO:0005488	Binding
MYB10	AT3G12820.1	GO Function	GO:0043565	Sequence-specific DNA binding
MYB10	AT3G12820.1	GO Function	GO:0097159	Organic cyclic compound binding
MYB10	AT3G12820.1	GO Function	GO:0098772	Molecular function regulator
MYB10	AT3G12820.1	GO Function	GO:0140110	Transcription regulator activity
MYB10	AT3G12820.1	GO Function	GO:1901363	Heterocyclic compound binding
MYB10	AT3G12820.1	GO Function	GO:1990837	Sequence-specific double-stranded DNA binding
MYB10	AT3G12820.1	GO Component	GO:0005622	Intracellular
MYB10	AT3G12820.1	GO Component	GO:0005634	Nucleus
MYB10	AT3G12820.1	GO Component	GO:0043226	Organelle
MYB10	AT3G12820.1	GO Component	GO:0043227	Membrane-bounded organelle
MYB10	AT3G12820.1	GO Component	GO:0043229	Intracellular organelle
MYB10	AT3G12820.1	GO Component	GO:0043231	Intracellular membrane-bounded organelle
MYB10	AT3G12820.1	GO Component	GO:0110165	Cellular anatomical entity
MYB10	AT3G12820.1	STRING clusters	CL:32351	Mixed, incl. Phenylpropanoid biosynthesis, and flavonoid biosynthetic process
MYB10	AT3G12820.1	STRING clusters	CL:32352	Mixed, incl. Phenylpropanoid biosynthesis, and flavonoid biosynthetic process
MYB10	AT3G12820.1	STRING clusters	CL:32512	Mixed, incl. flavonoid biosynthetic process, and trichome differentiation
MYB10	AT3G12820.1	STRING clusters	CL:32514	Mixed, incl. flavonoid biosynthetic process, and trichome differentiation
MYB10	AT3G12820.1	STRING clusters	CL:32515	Mixed, incl. flavonoid biosynthetic process, and trichome differentiation
MYB10	AT3G12820.1	STRING clusters	CL:32516	Flavonoid biosynthetic process, and proanthocyanidin biosynthetic process
MYB10	AT3G12820.1	STRING clusters	CL:32584	Mixed, incl. positive regulation of developmental vegetative growth, and stress response to nickel ion
MYB10	AT3G12820.1	COMPARTMENTS	GOCC:0005622	Intracellular
MYB10	AT3G12820.1	COMPARTMENTS	GOCC:0005634	Nucleus
MYB10	AT3G12820.1	COMPARTMENTS	GOCC:0043226	Organelle
MYB10	AT3G12820.1	COMPARTMENTS	GOCC:0043227	Membrane-bounded organelle
MYB10	AT3G12820.1	COMPARTMENTS	GOCC:0043229	Intracellular organelle
MYB10	AT3G12820.1	COMPARTMENTS	GOCC:0043231	Intracellular membrane-bounded organelle
MYB10	AT3G12820.1	COMPARTMENTS	GOCC:0110165	Cellular anatomical entity
MYB10	AT3G12820.1	UniProt Keywords	KW-0238	DNA-binding
MYB10	AT3G12820.1	UniProt Keywords	KW-0539	Nucleus
MYB10	AT3G12820.1	UniProt Keywords	KW-0677	Repeat
MYB10	AT3G12820.1	UniProt Keywords	KW-0804	Transcription
MYB10	AT3G12820.1	UniProt Keywords	KW-0805	Transcription regulation
MYB10	AT3G12820.1	Pfam	PF00249	Myb-like DNA-binding domain
MYB10	AT3G12820.1	Pfam	PF13921	Myb-like DNA-binding domain
MYB10	AT3G12820.1	InterPro	IPR001005	SANT/Myb domain
MYB10	AT3G12820.1	InterPro	IPR009057	Homeobox-like domain superfamily
MYB10	AT3G12820.1	InterPro	IPR017930	Myb domain
MYB10	AT3G12820.1	SMART	SM00717	SANT SWI3, ADA2, N-CoR and TFIIIB DNA-binding domains
MYB101	AT2G32460.1	GO Process	GO:0000003	Reproduction
MYB101	AT2G32460.1	GO Process	GO:0001558	Regulation of cell growth
MYB101	AT2G32460.1	GO Process	GO:0003006	Developmental process involved in reproduction
MYB101	AT2G32460.1	GO Process	GO:0006355	Regulation of transcription, DNA-templated
MYB101	AT2G32460.1	GO Process	GO:0006996	Organelle organization
MYB101	AT2G32460.1	GO Process	GO:0007033	Vacuole organization
MYB101	AT2G32460.1	GO Process	GO:0007154	Cell communication
MYB101	AT2G32460.1	GO Process	GO:0007165	Signal transduction
MYB101	AT2G32460.1	GO Process	GO:0007275	Multicellular organism development
MYB101	AT2G32460.1	GO Process	GO:0007276	Gamete generation
MYB101	AT2G32460.1	GO Process	GO:0009555	Pollen development
MYB101	AT2G32460.1	GO Process	GO:0009719	Response to endogenous stimulus
MYB101	AT2G32460.1	GO Process	GO:0009725	Response to hormone
MYB101	AT2G32460.1	GO Process	GO:0009739	Response to gibberellin
MYB101	AT2G32460.1	GO Process	GO:0009740	Gibberellic acid mediated signaling pathway
MYB101	AT2G32460.1	GO Process	GO:0009755	Hormone-mediated signaling pathway
MYB101	AT2G32460.1	GO Process	GO:0009787	Regulation of abscisic acid-activated signaling pathway
MYB101	AT2G32460.1	GO Process	GO:0009789	Positive regulation of abscisic acid-activated signaling pathway
MYB101	AT2G32460.1	GO Process	GO:0009889	Regulation of biosynthetic process
MYB101	AT2G32460.1	GO Process	GO:0009891	Positive regulation of biosynthetic process
MYB101	AT2G32460.1	GO Process	GO:0009893	Positive regulation of metabolic process
MYB101	AT2G32460.1	GO Process	GO:0009966	Regulation of signal transduction
MYB101	AT2G32460.1	GO Process	GO:0009967	Positive regulation of signal transduction
MYB101	AT2G32460.1	GO Process	GO:0009987	Cellular process
MYB101	AT2G32460.1	GO Process	GO:0010033	Response to organic substance
MYB101	AT2G32460.1	GO Process	GO:0010468	Regulation of gene expression
MYB101	AT2G32460.1	GO Process	GO:0010476	Gibberellin mediated signaling pathway
MYB101	AT2G32460.1	GO Process	GO:0010556	Regulation of macromolecule biosynthetic process
MYB101	AT2G32460.1	GO Process	GO:0010557	Positive regulation of macromolecule biosynthetic process
MYB101	AT2G32460.1	GO Process	GO:0010604	Positive regulation of macromolecule metabolic process
MYB101	AT2G32460.1	GO Process	GO:0010628	Positive regulation of gene expression
MYB101	AT2G32460.1	GO Process	GO:0010646	Regulation of cell communication
MYB101	AT2G32460.1	GO Process	GO:0010647	Positive regulation of cell communication
MYB101	AT2G32460.1	GO Process	GO:0010769	Regulation of cell morphogenesis involved in differentiation
MYB101	AT2G32460.1	GO Process	GO:0010941	Regulation of cell death
MYB101	AT2G32460.1	GO Process	GO:0010942	Positive regulation of cell death
MYB101	AT2G32460.1	GO Process	GO:0016043	Cellular component organization
MYB101	AT2G32460.1	GO Process	GO:0019219	Regulation of nucleobase-containing compound metabolic process
MYB101	AT2G32460.1	GO Process	GO:0019222	Regulation of metabolic process
MYB101	AT2G32460.1	GO Process	GO:0019953	Sexual reproduction
MYB101	AT2G32460.1	GO Process	GO:0022412	Cellular process involved in reproduction in multicellular organism
MYB101	AT2G32460.1	GO Process	GO:0022414	Reproductive process
MYB101	AT2G32460.1	GO Process	GO:0022603	Regulation of anatomical structure morphogenesis
MYB101	AT2G32460.1	GO Process	GO:0022604	Regulation of cell morphogenesis
MYB101	AT2G32460.1	GO Process	GO:0023051	Regulation of signaling
MYB101	AT2G32460.1	GO Process	GO:0023052	Signaling
MYB101	AT2G32460.1	GO Process	GO:0023056	Positive regulation of signaling
MYB101	AT2G32460.1	GO Process	GO:0030154	Cell differentiation
MYB101	AT2G32460.1	GO Process	GO:0031323	Regulation of cellular metabolic process
MYB101	AT2G32460.1	GO Process	GO:0031325	Positive regulation of cellular metabolic process
MYB101	AT2G32460.1	GO Process	GO:0031326	Regulation of cellular biosynthetic process
MYB101	AT2G32460.1	GO Process	GO:0031328	Positive regulation of cellular biosynthetic process
MYB101	AT2G32460.1	GO Process	GO:0032501	Multicellular organismal process
MYB101	AT2G32460.1	GO Process	GO:0032502	Developmental process
MYB101	AT2G32460.1	GO Process	GO:0032504	Multicellular organism reproduction
MYB101	AT2G32460.1	GO Process	GO:0032870	Cellular response to hormone stimulus
MYB101	AT2G32460.1	GO Process	GO:0033993	Response to lipid
MYB101	AT2G32460.1	GO Process	GO:0040008	Regulation of growth
MYB101	AT2G32460.1	GO Process	GO:0042221	Response to chemical
MYB101	AT2G32460.1	GO Process	GO:0043067	Regulation of programmed cell death
MYB101	AT2G32460.1	GO Process	GO:0043068	Positive regulation of programmed cell death
MYB101	AT2G32460.1	GO Process	GO:0043900	Regulation of multi-organism process
MYB101	AT2G32460.1	GO Process	GO:0044703	Multi-organism reproductive process
MYB101	AT2G32460.1	GO Process	GO:0045595	Regulation of cell differentiation
MYB101	AT2G32460.1	GO Process	GO:0045893	Positive regulation of transcription, DNA-templated
MYB101	AT2G32460.1	GO Process	GO:0045935	Positive regulation of nucleobase-containing compound metabolic process
MYB101	AT2G32460.1	GO Process	GO:0048229	Gametophyte development
MYB101	AT2G32460.1	GO Process	GO:0048232	Male gamete generation
MYB101	AT2G32460.1	GO Process	GO:0048235	Pollen sperm cell differentiation
MYB101	AT2G32460.1	GO Process	GO:0048518	Positive regulation of biological process
MYB101	AT2G32460.1	GO Process	GO:0048522	Positive regulation of cellular process
MYB101	AT2G32460.1	GO Process	GO:0048583	Regulation of response to stimulus
MYB101	AT2G32460.1	GO Process	GO:0048584	Positive regulation of response to stimulus
MYB101	AT2G32460.1	GO Process	GO:0048609	Multicellular organismal reproductive process
MYB101	AT2G32460.1	GO Process	GO:0048638	Regulation of developmental growth
MYB101	AT2G32460.1	GO Process	GO:0048831	Regulation of shoot system development
MYB101	AT2G32460.1	GO Process	GO:0048856	Anatomical structure development
MYB101	AT2G32460.1	GO Process	GO:0048869	Cellular developmental process
MYB101	AT2G32460.1	GO Process	GO:0050789	Regulation of biological process
MYB101	AT2G32460.1	GO Process	GO:0050793	Regulation of developmental process
MYB101	AT2G32460.1	GO Process	GO:0050794	Regulation of cellular process
MYB101	AT2G32460.1	GO Process	GO:0050896	Response to stimulus
MYB101	AT2G32460.1	GO Process	GO:0051128	Regulation of cellular component organization
MYB101	AT2G32460.1	GO Process	GO:0051171	Regulation of nitrogen compound metabolic process
MYB101	AT2G32460.1	GO Process	GO:0051173	Positive regulation of nitrogen compound metabolic process
MYB101	AT2G32460.1	GO Process	GO:0051239	Regulation of multicellular organismal process
MYB101	AT2G32460.1	GO Process	GO:0051252	Regulation of RNA metabolic process
MYB101	AT2G32460.1	GO Process	GO:0051254	Positive regulation of RNA metabolic process
MYB101	AT2G32460.1	GO Process	GO:0051510	Regulation of unidimensional cell growth
MYB101	AT2G32460.1	GO Process	GO:0051704	Multi-organism process
MYB101	AT2G32460.1	GO Process	GO:0051716	Cellular response to stimulus
MYB101	AT2G32460.1	GO Process	GO:0055046	Microgametogenesis
MYB101	AT2G32460.1	GO Process	GO:0060255	Regulation of macromolecule metabolic process
MYB101	AT2G32460.1	GO Process	GO:0060284	Regulation of cell development
MYB101	AT2G32460.1	GO Process	GO:0065007	Biological regulation
MYB101	AT2G32460.1	GO Process	GO:0065009	Regulation of molecular function
MYB101	AT2G32460.1	GO Process	GO:0070887	Cellular response to chemical stimulus
MYB101	AT2G32460.1	GO Process	GO:0071310	Cellular response to organic substance
MYB101	AT2G32460.1	GO Process	GO:0071370	Cellular response to gibberellin stimulus
MYB101	AT2G32460.1	GO Process	GO:0071396	Cellular response to lipid
MYB101	AT2G32460.1	GO Process	GO:0071495	Cellular response to endogenous stimulus
MYB101	AT2G32460.1	GO Process	GO:0071840	Cellular component organization or biogenesis
MYB101	AT2G32460.1	GO Process	GO:0080090	Regulation of primary metabolic process
MYB101	AT2G32460.1	GO Process	GO:0080092	Regulation of pollen tube growth
MYB101	AT2G32460.1	GO Process	GO:1900618	Regulation of shoot system morphogenesis
MYB101	AT2G32460.1	GO Process	GO:1901371	Regulation of leaf morphogenesis
MYB101	AT2G32460.1	GO Process	GO:1901419	Regulation of response to alcohol
MYB101	AT2G32460.1	GO Process	GO:1901421	Positive regulation of response to alcohol
MYB101	AT2G32460.1	GO Process	GO:1901700	Response to oxygen-containing compound
MYB101	AT2G32460.1	GO Process	GO:1901701	Cellular response to oxygen-containing compound
MYB101	AT2G32460.1	GO Process	GO:1902680	Positive regulation of RNA biosynthetic process
MYB101	AT2G32460.1	GO Process	GO:1903506	Regulation of nucleic acid-templated transcription
MYB101	AT2G32460.1	GO Process	GO:1903508	Positive regulation of nucleic acid-templated transcription
MYB101	AT2G32460.1	GO Process	GO:1905421	Regulation of plant organ morphogenesis
MYB101	AT2G32460.1	GO Process	GO:1905957	Regulation of cellular response to alcohol
MYB101	AT2G32460.1	GO Process	GO:1905959	Positive regulation of cellular response to alcohol
MYB101	AT2G32460.1	GO Process	GO:1990019	Protein storage vacuole organization
MYB101	AT2G32460.1	GO Process	GO:2000024	Regulation of leaf development
MYB101	AT2G32460.1	GO Process	GO:2000026	Regulation of multicellular organismal development
MYB101	AT2G32460.1	GO Process	GO:2000112	Regulation of cellular macromolecule biosynthetic process
MYB101	AT2G32460.1	GO Process	GO:2000241	Regulation of reproductive process
MYB101	AT2G32460.1	GO Process	GO:2001141	Regulation of RNA biosynthetic process
MYB101	AT2G32460.1	GO Function	GO:0000976	Transcription regulatory region sequence-specific DNA binding
MYB101	AT2G32460.1	GO Function	GO:0001067	Regulatory region nucleic acid binding
MYB101	AT2G32460.1	GO Function	GO:0003676	Nucleic acid binding
MYB101	AT2G32460.1	GO Function	GO:0003677	DNA binding
MYB101	AT2G32460.1	GO Function	GO:0003690	Double-stranded DNA binding
MYB101	AT2G32460.1	GO Function	GO:0003700	DNA-binding transcription factor activity
MYB101	AT2G32460.1	GO Function	GO:0005488	Binding
MYB101	AT2G32460.1	GO Function	GO:0043565	Sequence-specific DNA binding
MYB101	AT2G32460.1	GO Function	GO:0097159	Organic cyclic compound binding
MYB101	AT2G32460.1	GO Function	GO:0098772	Molecular function regulator
MYB101	AT2G32460.1	GO Function	GO:0140110	Transcription regulator activity
MYB101	AT2G32460.1	GO Function	GO:1901363	Heterocyclic compound binding
MYB101	AT2G32460.1	GO Function	GO:1990837	Sequence-specific double-stranded DNA binding
MYB101	AT2G32460.1	GO Component	GO:0005622	Intracellular
MYB101	AT2G32460.1	GO Component	GO:0005634	Nucleus
MYB101	AT2G32460.1	GO Component	GO:0042995	Cell projection
MYB101	AT2G32460.1	GO Component	GO:0043226	Organelle
MYB101	AT2G32460.1	GO Component	GO:0043227	Membrane-bounded organelle
MYB101	AT2G32460.1	GO Component	GO:0043229	Intracellular organelle
MYB101	AT2G32460.1	GO Component	GO:0043231	Intracellular membrane-bounded organelle
MYB101	AT2G32460.1	GO Component	GO:0090406	Pollen tube
MYB101	AT2G32460.1	GO Component	GO:0110165	Cellular anatomical entity
MYB101	AT2G32460.1	GO Component	GO:0120025	Plasma membrane bounded cell projection
MYB101	AT2G32460.1	STRING clusters	CL:3148	Mixed, incl. protein folding, and DnaJ domain
MYB101	AT2G32460.1	STRING clusters	CL:3150	Mixed, incl. protein folding, and DnaJ domain
MYB101	AT2G32460.1	STRING clusters	CL:3458	Mixed, incl. DnaJ C terminal domain, and 5S rDNA binding
MYB101	AT2G32460.1	STRING clusters	CL:3476	Protein storage vacuole organization, and DnaJ C terminal domain
MYB101	AT2G32460.1	COMPARTMENTS	GOCC:0005622	Intracellular
MYB101	AT2G32460.1	COMPARTMENTS	GOCC:0005634	Nucleus
MYB101	AT2G32460.1	COMPARTMENTS	GOCC:0042995	Cell projection
MYB101	AT2G32460.1	COMPARTMENTS	GOCC:0043226	Organelle
MYB101	AT2G32460.1	COMPARTMENTS	GOCC:0043227	Membrane-bounded organelle
MYB101	AT2G32460.1	COMPARTMENTS	GOCC:0043229	Intracellular organelle
MYB101	AT2G32460.1	COMPARTMENTS	GOCC:0043231	Intracellular membrane-bounded organelle
MYB101	AT2G32460.1	COMPARTMENTS	GOCC:0090406	Pollen tube
MYB101	AT2G32460.1	COMPARTMENTS	GOCC:0110165	Cellular anatomical entity
MYB101	AT2G32460.1	COMPARTMENTS	GOCC:0120025	Plasma membrane bounded cell projection
MYB101	AT2G32460.1	UniProt Keywords	KW-0010	Activator
MYB101	AT2G32460.1	UniProt Keywords	KW-0025	Alternative splicing
MYB101	AT2G32460.1	UniProt Keywords	KW-0238	DNA-binding
MYB101	AT2G32460.1	UniProt Keywords	KW-0539	Nucleus
MYB101	AT2G32460.1	UniProt Keywords	KW-0677	Repeat
MYB101	AT2G32460.1	UniProt Keywords	KW-0804	Transcription
MYB101	AT2G32460.1	UniProt Keywords	KW-0805	Transcription regulation
MYB101	AT2G32460.1	Pfam	PF00249	Myb-like DNA-binding domain
MYB101	AT2G32460.1	Pfam	PF13921	Myb-like DNA-binding domain
MYB101	AT2G32460.1	InterPro	IPR001005	SANT/Myb domain
MYB101	AT2G32460.1	InterPro	IPR009057	Homeobox-like domain superfamily
MYB101	AT2G32460.1	InterPro	IPR017930	Myb domain
MYB101	AT2G32460.1	SMART	SM00717	SANT SWI3, ADA2, N-CoR and TFIIIB DNA-binding domains
MYB102	AT4G21440.1	GO Process	GO:0006355	Regulation of transcription, DNA-templated
MYB102	AT4G21440.1	GO Process	GO:0006950	Response to stress
MYB102	AT4G21440.1	GO Process	GO:0006952	Defense response
MYB102	AT4G21440.1	GO Process	GO:0006970	Response to osmotic stress
MYB102	AT4G21440.1	GO Process	GO:0009611	Response to wounding
MYB102	AT4G21440.1	GO Process	GO:0009628	Response to abiotic stimulus
MYB102	AT4G21440.1	GO Process	GO:0009889	Regulation of biosynthetic process
MYB102	AT4G21440.1	GO Process	GO:0009987	Cellular process
MYB102	AT4G21440.1	GO Process	GO:0010468	Regulation of gene expression
MYB102	AT4G21440.1	GO Process	GO:0010556	Regulation of macromolecule biosynthetic process
MYB102	AT4G21440.1	GO Process	GO:0019219	Regulation of nucleobase-containing compound metabolic process
MYB102	AT4G21440.1	GO Process	GO:0019222	Regulation of metabolic process
MYB102	AT4G21440.1	GO Process	GO:0030154	Cell differentiation
MYB102	AT4G21440.1	GO Process	GO:0031323	Regulation of cellular metabolic process
MYB102	AT4G21440.1	GO Process	GO:0031326	Regulation of cellular biosynthetic process
MYB102	AT4G21440.1	GO Process	GO:0032502	Developmental process
MYB102	AT4G21440.1	GO Process	GO:0048869	Cellular developmental process
MYB102	AT4G21440.1	GO Process	GO:0050789	Regulation of biological process
MYB102	AT4G21440.1	GO Process	GO:0050794	Regulation of cellular process
MYB102	AT4G21440.1	GO Process	GO:0050896	Response to stimulus
MYB102	AT4G21440.1	GO Process	GO:0051171	Regulation of nitrogen compound metabolic process
MYB102	AT4G21440.1	GO Process	GO:0051252	Regulation of RNA metabolic process
MYB102	AT4G21440.1	GO Process	GO:0060255	Regulation of macromolecule metabolic process
MYB102	AT4G21440.1	GO Process	GO:0065007	Biological regulation
MYB102	AT4G21440.1	GO Process	GO:0065009	Regulation of molecular function
MYB102	AT4G21440.1	GO Process	GO:0080090	Regulation of primary metabolic process
MYB102	AT4G21440.1	GO Process	GO:1903506	Regulation of nucleic acid-templated transcription
MYB102	AT4G21440.1	GO Process	GO:2000112	Regulation of cellular macromolecule biosynthetic process
MYB102	AT4G21440.1	GO Process	GO:2001141	Regulation of RNA biosynthetic process
MYB102	AT4G21440.1	GO Function	GO:0000976	Transcription regulatory region sequence-specific DNA binding
MYB102	AT4G21440.1	GO Function	GO:0001067	Regulatory region nucleic acid binding
MYB102	AT4G21440.1	GO Function	GO:0003676	Nucleic acid binding
MYB102	AT4G21440.1	GO Function	GO:0003677	DNA binding
MYB102	AT4G21440.1	GO Function	GO:0003690	Double-stranded DNA binding
MYB102	AT4G21440.1	GO Function	GO:0003700	DNA-binding transcription factor activity
MYB102	AT4G21440.1	GO Function	GO:0005488	Binding
MYB102	AT4G21440.1	GO Function	GO:0043565	Sequence-specific DNA binding
MYB102	AT4G21440.1	GO Function	GO:0097159	Organic cyclic compound binding
MYB102	AT4G21440.1	GO Function	GO:0098772	Molecular function regulator
MYB102	AT4G21440.1	GO Function	GO:0140110	Transcription regulator activity
MYB102	AT4G21440.1	GO Function	GO:1901363	Heterocyclic compound binding
MYB102	AT4G21440.1	GO Function	GO:1990837	Sequence-specific double-stranded DNA binding
MYB102	AT4G21440.1	GO Component	GO:0005622	Intracellular
MYB102	AT4G21440.1	GO Component	GO:0005634	Nucleus
MYB102	AT4G21440.1	GO Component	GO:0043226	Organelle
MYB102	AT4G21440.1	GO Component	GO:0043227	Membrane-bounded organelle
MYB102	AT4G21440.1	GO Component	GO:0043229	Intracellular organelle
MYB102	AT4G21440.1	GO Component	GO:0043231	Intracellular membrane-bounded organelle
MYB102	AT4G21440.1	GO Component	GO:0110165	Cellular anatomical entity
MYB102	AT4G21440.1	STRING clusters	CL:25309	Cytochrome P450, and response to steroid hormone
MYB102	AT4G21440.1	STRING clusters	CL:25311	Cytochrome P450, and Terpene cyclase-like 1, C-terminal domain
MYB102	AT4G21440.1	STRING clusters	CL:25469	Mixed, incl. Terpene cyclase-like 1, C-terminal domain, and dipeptidyl-peptidase activity
MYB102	AT4G21440.1	STRING clusters	CL:25470	Mostly uncharacterized, incl. dipeptidyl-peptidase activity, and TraB family
MYB102	AT4G21440.1	STRING clusters	CL:25482	Mixed, incl. Inositol oxygenase, and Cytochrome P450, E-class, group IV
MYB102	AT4G21440.1	UniProt Keywords	KW-0238	DNA-binding
MYB102	AT4G21440.1	UniProt Keywords	KW-0346	Stress response
MYB102	AT4G21440.1	UniProt Keywords	KW-0539	Nucleus
MYB102	AT4G21440.1	UniProt Keywords	KW-0611	Plant defense
MYB102	AT4G21440.1	UniProt Keywords	KW-0677	Repeat
MYB102	AT4G21440.1	UniProt Keywords	KW-0804	Transcription
MYB102	AT4G21440.1	UniProt Keywords	KW-0805	Transcription regulation
MYB102	AT4G21440.1	Pfam	PF00249	Myb-like DNA-binding domain
MYB102	AT4G21440.1	Pfam	PF13921	Myb-like DNA-binding domain
MYB102	AT4G21440.1	InterPro	IPR001005	SANT/Myb domain
MYB102	AT4G21440.1	InterPro	IPR009057	Homeobox-like domain superfamily
MYB102	AT4G21440.1	InterPro	IPR017930	Myb domain
MYB102	AT4G21440.1	SMART	SM00717	SANT SWI3, ADA2, N-CoR and TFIIIB DNA-binding domains
MYB106	AT3G01140.1	GO Process	GO:0000902	Cell morphogenesis
MYB106	AT3G01140.1	GO Process	GO:0000904	Cell morphogenesis involved in differentiation
MYB106	AT3G01140.1	GO Process	GO:0003002	Regionalization
MYB106	AT3G01140.1	GO Process	GO:0006355	Regulation of transcription, DNA-templated
MYB106	AT3G01140.1	GO Process	GO:0007275	Multicellular organism development
MYB106	AT3G01140.1	GO Process	GO:0007389	Pattern specification process
MYB106	AT3G01140.1	GO Process	GO:0009653	Anatomical structure morphogenesis
MYB106	AT3G01140.1	GO Process	GO:0009888	Tissue development
MYB106	AT3G01140.1	GO Process	GO:0009889	Regulation of biosynthetic process
MYB106	AT3G01140.1	GO Process	GO:0009987	Cellular process
MYB106	AT3G01140.1	GO Process	GO:0010026	Trichome differentiation
MYB106	AT3G01140.1	GO Process	GO:0010090	Trichome morphogenesis
MYB106	AT3G01140.1	GO Process	GO:0010091	Trichome branching
MYB106	AT3G01140.1	GO Process	GO:0010468	Regulation of gene expression
MYB106	AT3G01140.1	GO Process	GO:0010556	Regulation of macromolecule biosynthetic process
MYB106	AT3G01140.1	GO Process	GO:0019219	Regulation of nucleobase-containing compound metabolic process
MYB106	AT3G01140.1	GO Process	GO:0019222	Regulation of metabolic process
MYB106	AT3G01140.1	GO Process	GO:0030154	Cell differentiation
MYB106	AT3G01140.1	GO Process	GO:0031323	Regulation of cellular metabolic process
MYB106	AT3G01140.1	GO Process	GO:0031326	Regulation of cellular biosynthetic process
MYB106	AT3G01140.1	GO Process	GO:0032501	Multicellular organismal process
MYB106	AT3G01140.1	GO Process	GO:0032502	Developmental process
MYB106	AT3G01140.1	GO Process	GO:0035017	Cuticle pattern formation
MYB106	AT3G01140.1	GO Process	GO:0042335	Cuticle development
MYB106	AT3G01140.1	GO Process	GO:0048468	Cell development
MYB106	AT3G01140.1	GO Process	GO:0048856	Anatomical structure development
MYB106	AT3G01140.1	GO Process	GO:0048869	Cellular developmental process
MYB106	AT3G01140.1	GO Process	GO:0050789	Regulation of biological process
MYB106	AT3G01140.1	GO Process	GO:0050794	Regulation of cellular process
MYB106	AT3G01140.1	GO Process	GO:0051171	Regulation of nitrogen compound metabolic process
MYB106	AT3G01140.1	GO Process	GO:0051252	Regulation of RNA metabolic process
MYB106	AT3G01140.1	GO Process	GO:0060255	Regulation of macromolecule metabolic process
MYB106	AT3G01140.1	GO Process	GO:0065007	Biological regulation
MYB106	AT3G01140.1	GO Process	GO:0065009	Regulation of molecular function
MYB106	AT3G01140.1	GO Process	GO:0080090	Regulation of primary metabolic process
MYB106	AT3G01140.1	GO Process	GO:0090558	Plant epidermis development
MYB106	AT3G01140.1	GO Process	GO:0090626	Plant epidermis morphogenesis
MYB106	AT3G01140.1	GO Process	GO:1901957	Regulation of cutin biosynthetic process
MYB106	AT3G01140.1	GO Process	GO:1903506	Regulation of nucleic acid-templated transcription
MYB106	AT3G01140.1	GO Process	GO:2000112	Regulation of cellular macromolecule biosynthetic process
MYB106	AT3G01140.1	GO Process	GO:2001141	Regulation of RNA biosynthetic process
MYB106	AT3G01140.1	GO Function	GO:0000976	Transcription regulatory region sequence-specific DNA binding
MYB106	AT3G01140.1	GO Function	GO:0001067	Regulatory region nucleic acid binding
MYB106	AT3G01140.1	GO Function	GO:0003676	Nucleic acid binding
MYB106	AT3G01140.1	GO Function	GO:0003677	DNA binding
MYB106	AT3G01140.1	GO Function	GO:0003690	Double-stranded DNA binding
MYB106	AT3G01140.1	GO Function	GO:0003700	DNA-binding transcription factor activity
MYB106	AT3G01140.1	GO Function	GO:0005488	Binding
MYB106	AT3G01140.1	GO Function	GO:0043565	Sequence-specific DNA binding
MYB106	AT3G01140.1	GO Function	GO:0097159	Organic cyclic compound binding
MYB106	AT3G01140.1	GO Function	GO:0098772	Molecular function regulator
MYB106	AT3G01140.1	GO Function	GO:0140110	Transcription regulator activity
MYB106	AT3G01140.1	GO Function	GO:1901363	Heterocyclic compound binding
MYB106	AT3G01140.1	GO Function	GO:1990837	Sequence-specific double-stranded DNA binding
MYB106	AT3G01140.1	GO Component	GO:0005622	Intracellular
MYB106	AT3G01140.1	GO Component	GO:0005634	Nucleus
MYB106	AT3G01140.1	GO Component	GO:0043226	Organelle
MYB106	AT3G01140.1	GO Component	GO:0043227	Membrane-bounded organelle
MYB106	AT3G01140.1	GO Component	GO:0043229	Intracellular organelle
MYB106	AT3G01140.1	GO Component	GO:0043231	Intracellular membrane-bounded organelle
MYB106	AT3G01140.1	GO Component	GO:0110165	Cellular anatomical entity
MYB106	AT3G01140.1	STRING clusters	CL:32351	Mixed, incl. Phenylpropanoid biosynthesis, and flavonoid biosynthetic process
MYB106	AT3G01140.1	STRING clusters	CL:32352	Mixed, incl. Phenylpropanoid biosynthesis, and flavonoid biosynthetic process
MYB106	AT3G01140.1	STRING clusters	CL:32512	Mixed, incl. flavonoid biosynthetic process, and trichome differentiation
MYB106	AT3G01140.1	STRING clusters	CL:32514	Mixed, incl. flavonoid biosynthetic process, and trichome differentiation
MYB106	AT3G01140.1	STRING clusters	CL:32515	Mixed, incl. flavonoid biosynthetic process, and trichome differentiation
MYB106	AT3G01140.1	UniProt Keywords	KW-0217	Developmental protein
MYB106	AT3G01140.1	UniProt Keywords	KW-0238	DNA-binding
MYB106	AT3G01140.1	UniProt Keywords	KW-0539	Nucleus
MYB106	AT3G01140.1	UniProt Keywords	KW-0677	Repeat
MYB106	AT3G01140.1	UniProt Keywords	KW-0804	Transcription
MYB106	AT3G01140.1	UniProt Keywords	KW-0805	Transcription regulation
MYB106	AT3G01140.1	Pfam	PF00249	Myb-like DNA-binding domain
MYB106	AT3G01140.1	Pfam	PF13921	Myb-like DNA-binding domain
MYB106	AT3G01140.1	InterPro	IPR001005	SANT/Myb domain
MYB106	AT3G01140.1	InterPro	IPR009057	Homeobox-like domain superfamily
MYB106	AT3G01140.1	InterPro	IPR017930	Myb domain
MYB106	AT3G01140.1	SMART	SM00717	SANT SWI3, ADA2, N-CoR and TFIIIB DNA-binding domains
MYB107	AT3G02940.1	STRING clusters	CL:30675	Mostly uncharacterized, incl. suberin biosynthetic process, and Casparian strip membrane protein
MYB107	AT3G02940.1	STRING clusters	CL:30678	Mixed, incl. suberin biosynthetic process, and Casparian strip membrane protein
MYB107	AT3G02940.1	STRING clusters	CL:30680	Mixed, incl. suberin biosynthetic process, and Casparian strip membrane protein
MYB107	AT3G02940.1	UniProt Keywords	KW-0238	DNA-binding
MYB107	AT3G02940.1	UniProt Keywords	KW-0539	Nucleus
MYB107	AT3G02940.1	UniProt Keywords	KW-0804	Transcription
MYB107	AT3G02940.1	UniProt Keywords	KW-0805	Transcription regulation
MYB107	AT3G02940.1	Pfam	PF00249	Myb-like DNA-binding domain
MYB107	AT3G02940.1	Pfam	PF13921	Myb-like DNA-binding domain
MYB107	AT3G02940.1	InterPro	IPR001005	SANT/Myb domain
MYB107	AT3G02940.1	InterPro	IPR009057	Homeobox-like domain superfamily
MYB107	AT3G02940.1	InterPro	IPR017930	Myb domain
MYB107	AT3G02940.1	SMART	SM00717	SANT SWI3, ADA2, N-CoR and TFIIIB DNA-binding domains
MYB108	AT3G06490.1	GO Process	GO:0006355	Regulation of transcription, DNA-templated
MYB108	AT3G06490.1	GO Process	GO:0006950	Response to stress
MYB108	AT3G06490.1	GO Process	GO:0006952	Defense response
MYB108	AT3G06490.1	GO Process	GO:0009605	Response to external stimulus
MYB108	AT3G06490.1	GO Process	GO:0009607	Response to biotic stimulus
MYB108	AT3G06490.1	GO Process	GO:0009620	Response to fungus
MYB108	AT3G06490.1	GO Process	GO:0009889	Regulation of biosynthetic process
MYB108	AT3G06490.1	GO Process	GO:0010468	Regulation of gene expression
MYB108	AT3G06490.1	GO Process	GO:0010556	Regulation of macromolecule biosynthetic process
MYB108	AT3G06490.1	GO Process	GO:0019219	Regulation of nucleobase-containing compound metabolic process
MYB108	AT3G06490.1	GO Process	GO:0019222	Regulation of metabolic process
MYB108	AT3G06490.1	GO Process	GO:0031323	Regulation of cellular metabolic process
MYB108	AT3G06490.1	GO Process	GO:0031326	Regulation of cellular biosynthetic process
MYB108	AT3G06490.1	GO Process	GO:0043207	Response to external biotic stimulus
MYB108	AT3G06490.1	GO Process	GO:0044419	Interspecies interaction between organisms
MYB108	AT3G06490.1	GO Process	GO:0050789	Regulation of biological process
MYB108	AT3G06490.1	GO Process	GO:0050794	Regulation of cellular process
MYB108	AT3G06490.1	GO Process	GO:0050896	Response to stimulus
MYB108	AT3G06490.1	GO Process	GO:0051171	Regulation of nitrogen compound metabolic process
MYB108	AT3G06490.1	GO Process	GO:0051252	Regulation of RNA metabolic process
MYB108	AT3G06490.1	GO Process	GO:0051707	Response to other organism
MYB108	AT3G06490.1	GO Process	GO:0060255	Regulation of macromolecule metabolic process
MYB108	AT3G06490.1	GO Process	GO:0065007	Biological regulation
MYB108	AT3G06490.1	GO Process	GO:0065009	Regulation of molecular function
MYB108	AT3G06490.1	GO Process	GO:0080090	Regulation of primary metabolic process
MYB108	AT3G06490.1	GO Process	GO:1903506	Regulation of nucleic acid-templated transcription
MYB108	AT3G06490.1	GO Process	GO:2000112	Regulation of cellular macromolecule biosynthetic process
MYB108	AT3G06490.1	GO Process	GO:2001141	Regulation of RNA biosynthetic process
MYB108	AT3G06490.1	GO Function	GO:0003676	Nucleic acid binding
MYB108	AT3G06490.1	GO Function	GO:0003677	DNA binding
MYB108	AT3G06490.1	GO Function	GO:0003700	DNA-binding transcription factor activity
MYB108	AT3G06490.1	GO Function	GO:0005488	Binding
MYB108	AT3G06490.1	GO Function	GO:0043565	Sequence-specific DNA binding
MYB108	AT3G06490.1	GO Function	GO:0097159	Organic cyclic compound binding
MYB108	AT3G06490.1	GO Function	GO:0098772	Molecular function regulator
MYB108	AT3G06490.1	GO Function	GO:0140110	Transcription regulator activity
MYB108	AT3G06490.1	GO Function	GO:1901363	Heterocyclic compound binding
MYB108	AT3G06490.1	GO Component	GO:0005622	Intracellular
MYB108	AT3G06490.1	GO Component	GO:0005634	Nucleus
MYB108	AT3G06490.1	GO Component	GO:0043226	Organelle
MYB108	AT3G06490.1	GO Component	GO:0043227	Membrane-bounded organelle
MYB108	AT3G06490.1	GO Component	GO:0043229	Intracellular organelle
MYB108	AT3G06490.1	GO Component	GO:0043231	Intracellular membrane-bounded organelle
MYB108	AT3G06490.1	GO Component	GO:0110165	Cellular anatomical entity
MYB108	AT3G06490.1	STRING clusters	CL:41566	Mixed, incl. Alpha/beta hydrolase family, and CRAL/TRIO domain
MYB108	AT3G06490.1	STRING clusters	CL:41740	Mostly uncharacterized, incl. Zinc-ribbon, C4HC2 type, and regulation of cysteine-type endopeptidase activity
MYB108	AT3G06490.1	STRING clusters	CL:41767	Mixed, incl. regulation of cysteine-type endopeptidase activity, and zinc-RING finger domain
MYB108	AT3G06490.1	COMPARTMENTS	GOCC:0005622	Intracellular
MYB108	AT3G06490.1	COMPARTMENTS	GOCC:0005634	Nucleus
MYB108	AT3G06490.1	COMPARTMENTS	GOCC:0043226	Organelle
MYB108	AT3G06490.1	COMPARTMENTS	GOCC:0043227	Membrane-bounded organelle
MYB108	AT3G06490.1	COMPARTMENTS	GOCC:0043229	Intracellular organelle
MYB108	AT3G06490.1	COMPARTMENTS	GOCC:0043231	Intracellular membrane-bounded organelle
MYB108	AT3G06490.1	COMPARTMENTS	GOCC:0110165	Cellular anatomical entity
MYB108	AT3G06490.1	UniProt Keywords	KW-0010	Activator
MYB108	AT3G06490.1	UniProt Keywords	KW-0238	DNA-binding
MYB108	AT3G06490.1	UniProt Keywords	KW-0539	Nucleus
MYB108	AT3G06490.1	UniProt Keywords	KW-0611	Plant defense
MYB108	AT3G06490.1	UniProt Keywords	KW-0677	Repeat
MYB108	AT3G06490.1	UniProt Keywords	KW-0804	Transcription
MYB108	AT3G06490.1	UniProt Keywords	KW-0805	Transcription regulation
MYB108	AT3G06490.1	UniProt Keywords	KW-0832	Ubl conjugation
MYB108	AT3G06490.1	Pfam	PF00249	Myb-like DNA-binding domain
MYB108	AT3G06490.1	Pfam	PF13921	Myb-like DNA-binding domain
MYB108	AT3G06490.1	InterPro	IPR001005	SANT/Myb domain
MYB108	AT3G06490.1	InterPro	IPR009057	Homeobox-like domain superfamily
MYB108	AT3G06490.1	InterPro	IPR017930	Myb domain
MYB108	AT3G06490.1	SMART	SM00717	SANT SWI3, ADA2, N-CoR and TFIIIB DNA-binding domains
MYB109	AT3G55730.1	STRING clusters	CL:32140	Mostly uncharacterized, incl. sesquiterpene metabolic process, and Putative cyclase
MYB109	AT3G55730.1	STRING clusters	CL:32141	Mostly uncharacterized, incl. sesquiterpene metabolic process, and Putative cyclase
MYB109	AT3G55730.1	STRING clusters	CL:32217	Mostly uncharacterized, incl. anaerobic respiration, and Tyrosyl-DNA phosphodiesterase
MYB109	AT3G55730.1	STRING clusters	CL:32218	Mixed, incl. anaerobic respiration, and Tyrosyl-DNA phosphodiesterase
MYB109	AT3G55730.1	STRING clusters	CL:32220	Mixed, incl. anaerobic respiration, and Transcription factor DIVARICATA-like
MYB109	AT3G55730.1	UniProt Keywords	KW-0238	DNA-binding
MYB109	AT3G55730.1	UniProt Keywords	KW-0539	Nucleus
MYB109	AT3G55730.1	UniProt Keywords	KW-0804	Transcription
MYB109	AT3G55730.1	UniProt Keywords	KW-0805	Transcription regulation
MYB109	AT3G55730.1	Pfam	PF00249	Myb-like DNA-binding domain
MYB109	AT3G55730.1	Pfam	PF13921	Myb-like DNA-binding domain
MYB109	AT3G55730.1	InterPro	IPR001005	SANT/Myb domain
MYB109	AT3G55730.1	InterPro	IPR009057	Homeobox-like domain superfamily
MYB109	AT3G55730.1	InterPro	IPR017930	Myb domain
MYB109	AT3G55730.1	SMART	SM00717	SANT SWI3, ADA2, N-CoR and TFIIIB DNA-binding domains
MYB11	AT3G62610.1	GO Process	GO:0006355	Regulation of transcription, DNA-templated
MYB11	AT3G62610.1	GO Process	GO:0007275	Multicellular organism development
MYB11	AT3G62610.1	GO Process	GO:0008152	Metabolic process
MYB11	AT3G62610.1	GO Process	GO:0008285	Negative regulation of cell population proliferation
MYB11	AT3G62610.1	GO Process	GO:0009058	Biosynthetic process
MYB11	AT3G62610.1	GO Process	GO:0009314	Response to radiation
MYB11	AT3G62610.1	GO Process	GO:0009411	Response to UV
MYB11	AT3G62610.1	GO Process	GO:0009416	Response to light stimulus
MYB11	AT3G62610.1	GO Process	GO:0009628	Response to abiotic stimulus
MYB11	AT3G62610.1	GO Process	GO:0009812	Flavonoid metabolic process
MYB11	AT3G62610.1	GO Process	GO:0009813	Flavonoid biosynthetic process
MYB11	AT3G62610.1	GO Process	GO:0009889	Regulation of biosynthetic process
MYB11	AT3G62610.1	GO Process	GO:0009891	Positive regulation of biosynthetic process
MYB11	AT3G62610.1	GO Process	GO:0009893	Positive regulation of metabolic process
MYB11	AT3G62610.1	GO Process	GO:0009962	Regulation of flavonoid biosynthetic process
MYB11	AT3G62610.1	GO Process	GO:0009963	Positive regulation of flavonoid biosynthetic process
MYB11	AT3G62610.1	GO Process	GO:0009987	Cellular process
MYB11	AT3G62610.1	GO Process	GO:0010224	Response to UV-B
MYB11	AT3G62610.1	GO Process	GO:0010468	Regulation of gene expression
MYB11	AT3G62610.1	GO Process	GO:0010556	Regulation of macromolecule biosynthetic process
MYB11	AT3G62610.1	GO Process	GO:0019219	Regulation of nucleobase-containing compound metabolic process
MYB11	AT3G62610.1	GO Process	GO:0019222	Regulation of metabolic process
MYB11	AT3G62610.1	GO Process	GO:0030154	Cell differentiation
MYB11	AT3G62610.1	GO Process	GO:0031323	Regulation of cellular metabolic process
MYB11	AT3G62610.1	GO Process	GO:0031326	Regulation of cellular biosynthetic process
MYB11	AT3G62610.1	GO Process	GO:0032501	Multicellular organismal process
MYB11	AT3G62610.1	GO Process	GO:0032502	Developmental process
MYB11	AT3G62610.1	GO Process	GO:0040008	Regulation of growth
MYB11	AT3G62610.1	GO Process	GO:0042127	Regulation of cell population proliferation
MYB11	AT3G62610.1	GO Process	GO:0042440	Pigment metabolic process
MYB11	AT3G62610.1	GO Process	GO:0045926	Negative regulation of growth
MYB11	AT3G62610.1	GO Process	GO:0046148	Pigment biosynthetic process
MYB11	AT3G62610.1	GO Process	GO:0048518	Positive regulation of biological process
MYB11	AT3G62610.1	GO Process	GO:0048519	Negative regulation of biological process
MYB11	AT3G62610.1	GO Process	GO:0048523	Negative regulation of cellular process
MYB11	AT3G62610.1	GO Process	GO:0048638	Regulation of developmental growth
MYB11	AT3G62610.1	GO Process	GO:0048640	Negative regulation of developmental growth
MYB11	AT3G62610.1	GO Process	GO:0048856	Anatomical structure development
MYB11	AT3G62610.1	GO Process	GO:0048869	Cellular developmental process
MYB11	AT3G62610.1	GO Process	GO:0050789	Regulation of biological process
MYB11	AT3G62610.1	GO Process	GO:0050793	Regulation of developmental process
MYB11	AT3G62610.1	GO Process	GO:0050794	Regulation of cellular process
MYB11	AT3G62610.1	GO Process	GO:0050896	Response to stimulus
MYB11	AT3G62610.1	GO Process	GO:0051093	Negative regulation of developmental process
MYB11	AT3G62610.1	GO Process	GO:0051171	Regulation of nitrogen compound metabolic process
MYB11	AT3G62610.1	GO Process	GO:0051252	Regulation of RNA metabolic process
MYB11	AT3G62610.1	GO Process	GO:0051552	Flavone metabolic process
MYB11	AT3G62610.1	GO Process	GO:0051553	Flavone biosynthetic process
MYB11	AT3G62610.1	GO Process	GO:0051554	Flavonol metabolic process
MYB11	AT3G62610.1	GO Process	GO:0051555	Flavonol biosynthetic process
MYB11	AT3G62610.1	GO Process	GO:0060255	Regulation of macromolecule metabolic process
MYB11	AT3G62610.1	GO Process	GO:0065007	Biological regulation
MYB11	AT3G62610.1	GO Process	GO:0065009	Regulation of molecular function
MYB11	AT3G62610.1	GO Process	GO:0071704	Organic substance metabolic process
MYB11	AT3G62610.1	GO Process	GO:0080090	Regulation of primary metabolic process
MYB11	AT3G62610.1	GO Process	GO:1900384	Regulation of flavonol biosynthetic process
MYB11	AT3G62610.1	GO Process	GO:1900386	Positive regulation of flavonol biosynthetic process
MYB11	AT3G62610.1	GO Process	GO:1901576	Organic substance biosynthetic process
MYB11	AT3G62610.1	GO Process	GO:1901615	Organic hydroxy compound metabolic process
MYB11	AT3G62610.1	GO Process	GO:1901617	Organic hydroxy compound biosynthetic process
MYB11	AT3G62610.1	GO Process	GO:1903506	Regulation of nucleic acid-templated transcription
MYB11	AT3G62610.1	GO Process	GO:2000112	Regulation of cellular macromolecule biosynthetic process
MYB11	AT3G62610.1	GO Process	GO:2001141	Regulation of RNA biosynthetic process
MYB11	AT3G62610.1	GO Function	GO:0000976	Transcription regulatory region sequence-specific DNA binding
MYB11	AT3G62610.1	GO Function	GO:0001067	Regulatory region nucleic acid binding
MYB11	AT3G62610.1	GO Function	GO:0003676	Nucleic acid binding
MYB11	AT3G62610.1	GO Function	GO:0003677	DNA binding
MYB11	AT3G62610.1	GO Function	GO:0003690	Double-stranded DNA binding
MYB11	AT3G62610.1	GO Function	GO:0003700	DNA-binding transcription factor activity
MYB11	AT3G62610.1	GO Function	GO:0005488	Binding
MYB11	AT3G62610.1	GO Function	GO:0043565	Sequence-specific DNA binding
MYB11	AT3G62610.1	GO Function	GO:0097159	Organic cyclic compound binding
MYB11	AT3G62610.1	GO Function	GO:0098772	Molecular function regulator
MYB11	AT3G62610.1	GO Function	GO:0140110	Transcription regulator activity
MYB11	AT3G62610.1	GO Function	GO:1901363	Heterocyclic compound binding
MYB11	AT3G62610.1	GO Function	GO:1990837	Sequence-specific double-stranded DNA binding
MYB11	AT3G62610.1	GO Component	GO:0005622	Intracellular
MYB11	AT3G62610.1	GO Component	GO:0005634	Nucleus
MYB11	AT3G62610.1	GO Component	GO:0043226	Organelle
MYB11	AT3G62610.1	GO Component	GO:0043227	Membrane-bounded organelle
MYB11	AT3G62610.1	GO Component	GO:0043229	Intracellular organelle
MYB11	AT3G62610.1	GO Component	GO:0043231	Intracellular membrane-bounded organelle
MYB11	AT3G62610.1	GO Component	GO:0110165	Cellular anatomical entity
MYB11	AT3G62610.1	STRING clusters	CL:32351	Mixed, incl. Phenylpropanoid biosynthesis, and flavonoid biosynthetic process
MYB11	AT3G62610.1	STRING clusters	CL:32352	Mixed, incl. Phenylpropanoid biosynthesis, and flavonoid biosynthetic process
MYB11	AT3G62610.1	STRING clusters	CL:32512	Mixed, incl. flavonoid biosynthetic process, and trichome differentiation
MYB11	AT3G62610.1	STRING clusters	CL:32514	Mixed, incl. flavonoid biosynthetic process, and trichome differentiation
MYB11	AT3G62610.1	STRING clusters	CL:32515	Mixed, incl. flavonoid biosynthetic process, and trichome differentiation
MYB11	AT3G62610.1	STRING clusters	CL:32516	Flavonoid biosynthetic process, and proanthocyanidin biosynthetic process
MYB11	AT3G62610.1	STRING clusters	CL:32517	Flavonoid biosynthesis, and regulation of flavonoid biosynthetic process
MYB11	AT3G62610.1	STRING clusters	CL:32519	Flavonoid biosynthesis, and regulation of flavonol biosynthetic process
MYB11	AT3G62610.1	UniProt Keywords	KW-0217	Developmental protein
MYB11	AT3G62610.1	UniProt Keywords	KW-0238	DNA-binding
MYB11	AT3G62610.1	UniProt Keywords	KW-0539	Nucleus
MYB11	AT3G62610.1	UniProt Keywords	KW-0677	Repeat
MYB11	AT3G62610.1	UniProt Keywords	KW-0804	Transcription
MYB11	AT3G62610.1	UniProt Keywords	KW-0805	Transcription regulation
MYB11	AT3G62610.1	Pfam	PF00249	Myb-like DNA-binding domain
MYB11	AT3G62610.1	Pfam	PF13921	Myb-like DNA-binding domain
MYB11	AT3G62610.1	InterPro	IPR001005	SANT/Myb domain
MYB11	AT3G62610.1	InterPro	IPR009057	Homeobox-like domain superfamily
MYB11	AT3G62610.1	InterPro	IPR017930	Myb domain
MYB11	AT3G62610.1	SMART	SM00717	SANT SWI3, ADA2, N-CoR and TFIIIB DNA-binding domains
MYB111	AT5G49330.1	GO Process	GO:0006355	Regulation of transcription, DNA-templated
MYB111	AT5G49330.1	GO Process	GO:0008152	Metabolic process
MYB111	AT5G49330.1	GO Process	GO:0009058	Biosynthetic process
MYB111	AT5G49330.1	GO Process	GO:0009314	Response to radiation
MYB111	AT5G49330.1	GO Process	GO:0009411	Response to UV
MYB111	AT5G49330.1	GO Process	GO:0009416	Response to light stimulus
MYB111	AT5G49330.1	GO Process	GO:0009628	Response to abiotic stimulus
MYB111	AT5G49330.1	GO Process	GO:0009812	Flavonoid metabolic process
MYB111	AT5G49330.1	GO Process	GO:0009813	Flavonoid biosynthetic process
MYB111	AT5G49330.1	GO Process	GO:0009889	Regulation of biosynthetic process
MYB111	AT5G49330.1	GO Process	GO:0009891	Positive regulation of biosynthetic process
MYB111	AT5G49330.1	GO Process	GO:0009893	Positive regulation of metabolic process
MYB111	AT5G49330.1	GO Process	GO:0009962	Regulation of flavonoid biosynthetic process
MYB111	AT5G49330.1	GO Process	GO:0009963	Positive regulation of flavonoid biosynthetic process
MYB111	AT5G49330.1	GO Process	GO:0009987	Cellular process
MYB111	AT5G49330.1	GO Process	GO:0010224	Response to UV-B
MYB111	AT5G49330.1	GO Process	GO:0010468	Regulation of gene expression
MYB111	AT5G49330.1	GO Process	GO:0010556	Regulation of macromolecule biosynthetic process
MYB111	AT5G49330.1	GO Process	GO:0019219	Regulation of nucleobase-containing compound metabolic process
MYB111	AT5G49330.1	GO Process	GO:0019222	Regulation of metabolic process
MYB111	AT5G49330.1	GO Process	GO:0030154	Cell differentiation
MYB111	AT5G49330.1	GO Process	GO:0031323	Regulation of cellular metabolic process
MYB111	AT5G49330.1	GO Process	GO:0031326	Regulation of cellular biosynthetic process
MYB111	AT5G49330.1	GO Process	GO:0032502	Developmental process
MYB111	AT5G49330.1	GO Process	GO:0042440	Pigment metabolic process
MYB111	AT5G49330.1	GO Process	GO:0046148	Pigment biosynthetic process
MYB111	AT5G49330.1	GO Process	GO:0048518	Positive regulation of biological process
MYB111	AT5G49330.1	GO Process	GO:0048869	Cellular developmental process
MYB111	AT5G49330.1	GO Process	GO:0050789	Regulation of biological process
MYB111	AT5G49330.1	GO Process	GO:0050794	Regulation of cellular process
MYB111	AT5G49330.1	GO Process	GO:0050896	Response to stimulus
MYB111	AT5G49330.1	GO Process	GO:0051171	Regulation of nitrogen compound metabolic process
MYB111	AT5G49330.1	GO Process	GO:0051252	Regulation of RNA metabolic process
MYB111	AT5G49330.1	GO Process	GO:0051552	Flavone metabolic process
MYB111	AT5G49330.1	GO Process	GO:0051553	Flavone biosynthetic process
MYB111	AT5G49330.1	GO Process	GO:0051554	Flavonol metabolic process
MYB111	AT5G49330.1	GO Process	GO:0051555	Flavonol biosynthetic process
MYB111	AT5G49330.1	GO Process	GO:0060255	Regulation of macromolecule metabolic process
MYB111	AT5G49330.1	GO Process	GO:0065007	Biological regulation
MYB111	AT5G49330.1	GO Process	GO:0065009	Regulation of molecular function
MYB111	AT5G49330.1	GO Process	GO:0071704	Organic substance metabolic process
MYB111	AT5G49330.1	GO Process	GO:0080090	Regulation of primary metabolic process
MYB111	AT5G49330.1	GO Process	GO:1900384	Regulation of flavonol biosynthetic process
MYB111	AT5G49330.1	GO Process	GO:1900386	Positive regulation of flavonol biosynthetic process
MYB111	AT5G49330.1	GO Process	GO:1901576	Organic substance biosynthetic process
MYB111	AT5G49330.1	GO Process	GO:1901615	Organic hydroxy compound metabolic process
MYB111	AT5G49330.1	GO Process	GO:1901617	Organic hydroxy compound biosynthetic process
MYB111	AT5G49330.1	GO Process	GO:1903506	Regulation of nucleic acid-templated transcription
MYB111	AT5G49330.1	GO Process	GO:2000112	Regulation of cellular macromolecule biosynthetic process
MYB111	AT5G49330.1	GO Process	GO:2001141	Regulation of RNA biosynthetic process
MYB111	AT5G49330.1	GO Function	GO:0000976	Transcription regulatory region sequence-specific DNA binding
MYB111	AT5G49330.1	GO Function	GO:0001067	Regulatory region nucleic acid binding
MYB111	AT5G49330.1	GO Function	GO:0003676	Nucleic acid binding
MYB111	AT5G49330.1	GO Function	GO:0003677	DNA binding
MYB111	AT5G49330.1	GO Function	GO:0003690	Double-stranded DNA binding
MYB111	AT5G49330.1	GO Function	GO:0003700	DNA-binding transcription factor activity
MYB111	AT5G49330.1	GO Function	GO:0005488	Binding
MYB111	AT5G49330.1	GO Function	GO:0043565	Sequence-specific DNA binding
MYB111	AT5G49330.1	GO Function	GO:0097159	Organic cyclic compound binding
MYB111	AT5G49330.1	GO Function	GO:0098772	Molecular function regulator
MYB111	AT5G49330.1	GO Function	GO:0140110	Transcription regulator activity
MYB111	AT5G49330.1	GO Function	GO:1901363	Heterocyclic compound binding
MYB111	AT5G49330.1	GO Function	GO:1990837	Sequence-specific double-stranded DNA binding
MYB111	AT5G49330.1	GO Component	GO:0005622	Intracellular
MYB111	AT5G49330.1	GO Component	GO:0005634	Nucleus
MYB111	AT5G49330.1	GO Component	GO:0043226	Organelle
MYB111	AT5G49330.1	GO Component	GO:0043227	Membrane-bounded organelle
MYB111	AT5G49330.1	GO Component	GO:0043229	Intracellular organelle
MYB111	AT5G49330.1	GO Component	GO:0043231	Intracellular membrane-bounded organelle
MYB111	AT5G49330.1	GO Component	GO:0110165	Cellular anatomical entity
MYB111	AT5G49330.1	STRING clusters	CL:32351	Mixed, incl. Phenylpropanoid biosynthesis, and flavonoid biosynthetic process
MYB111	AT5G49330.1	STRING clusters	CL:32352	Mixed, incl. Phenylpropanoid biosynthesis, and flavonoid biosynthetic process
MYB111	AT5G49330.1	STRING clusters	CL:32512	Mixed, incl. flavonoid biosynthetic process, and trichome differentiation
MYB111	AT5G49330.1	STRING clusters	CL:32514	Mixed, incl. flavonoid biosynthetic process, and trichome differentiation
MYB111	AT5G49330.1	STRING clusters	CL:32515	Mixed, incl. flavonoid biosynthetic process, and trichome differentiation
MYB111	AT5G49330.1	STRING clusters	CL:32516	Flavonoid biosynthetic process, and proanthocyanidin biosynthetic process
MYB111	AT5G49330.1	STRING clusters	CL:32517	Flavonoid biosynthesis, and regulation of flavonoid biosynthetic process
MYB111	AT5G49330.1	STRING clusters	CL:32519	Flavonoid biosynthesis, and regulation of flavonol biosynthetic process
MYB111	AT5G49330.1	STRING clusters	CL:32523	Flavonoid biosynthesis, and regulation of flavonol biosynthetic process
MYB111	AT5G49330.1	UniProt Keywords	KW-0238	DNA-binding
MYB111	AT5G49330.1	UniProt Keywords	KW-0539	Nucleus
MYB111	AT5G49330.1	UniProt Keywords	KW-0804	Transcription
MYB111	AT5G49330.1	UniProt Keywords	KW-0805	Transcription regulation
MYB111	AT5G49330.1	Pfam	PF00249	Myb-like DNA-binding domain
MYB111	AT5G49330.1	Pfam	PF13921	Myb-like DNA-binding domain
MYB111	AT5G49330.1	InterPro	IPR001005	SANT/Myb domain
MYB111	AT5G49330.1	InterPro	IPR009057	Homeobox-like domain superfamily
MYB111	AT5G49330.1	InterPro	IPR017930	Myb domain
MYB111	AT5G49330.1	SMART	SM00717	SANT SWI3, ADA2, N-CoR and TFIIIB DNA-binding domains
MYB112	AT1G48000.1	STRING clusters	CL:41850	Mostly uncharacterized, incl. zinc finger, and Cellulose synthase
MYB112	AT1G48000.1	STRING clusters	CL:41851	Mostly uncharacterized, incl. zinc finger, and Glycosyl hydrolase family 100
MYB112	AT1G48000.1	STRING clusters	CL:41928	Mostly uncharacterized, incl. Glycosyl hydrolase family 100, and YggU-like superfamily
MYB112	AT1G48000.1	STRING clusters	CL:41930	Mostly uncharacterized, incl. Phospholipase A1 PLIP1/2/3, chloroplastic, and Protein of unknown function DUF1997
MYB112	AT1G48000.1	UniProt Keywords	KW-0175	Coiled coil
MYB112	AT1G48000.1	Pfam	PF00249	Myb-like DNA-binding domain
MYB112	AT1G48000.1	Pfam	PF13921	Myb-like DNA-binding domain
MYB112	AT1G48000.1	InterPro	IPR001005	SANT/Myb domain
MYB112	AT1G48000.1	InterPro	IPR009057	Homeobox-like domain superfamily
MYB112	AT1G48000.1	InterPro	IPR017930	Myb domain
MYB112	AT1G48000.1	SMART	SM00717	SANT SWI3, ADA2, N-CoR and TFIIIB DNA-binding domains
MYB116	AT1G25340.1	STRING clusters	CL:8840	Mostly uncharacterized, incl. BTB/Kelch-associated, and TAZ zinc finger, present in p300 and CBP
MYB116	AT1G25340.1	STRING clusters	CL:8841	Mixed, incl. BTB/Kelch-associated, and TAZ zinc finger, present in p300 and CBP
MYB116	AT1G25340.1	Pfam	PF00249	Myb-like DNA-binding domain
MYB116	AT1G25340.1	Pfam	PF13921	Myb-like DNA-binding domain
MYB116	AT1G25340.1	InterPro	IPR001005	SANT/Myb domain
MYB116	AT1G25340.1	InterPro	IPR009057	Homeobox-like domain superfamily
MYB116	AT1G25340.1	InterPro	IPR017930	Myb domain
MYB116	AT1G25340.1	SMART	SM00717	SANT SWI3, ADA2, N-CoR and TFIIIB DNA-binding domains
MYB12	AT2G47460.1	GO Process	GO:0006355	Regulation of transcription, DNA-templated
MYB12	AT2G47460.1	GO Process	GO:0006950	Response to stress
MYB12	AT2G47460.1	GO Process	GO:0006970	Response to osmotic stress
MYB12	AT2G47460.1	GO Process	GO:0008152	Metabolic process
MYB12	AT2G47460.1	GO Process	GO:0009058	Biosynthetic process
MYB12	AT2G47460.1	GO Process	GO:0009314	Response to radiation
MYB12	AT2G47460.1	GO Process	GO:0009411	Response to UV
MYB12	AT2G47460.1	GO Process	GO:0009416	Response to light stimulus
MYB12	AT2G47460.1	GO Process	GO:0009628	Response to abiotic stimulus
MYB12	AT2G47460.1	GO Process	GO:0009651	Response to salt stress
MYB12	AT2G47460.1	GO Process	GO:0009719	Response to endogenous stimulus
MYB12	AT2G47460.1	GO Process	GO:0009723	Response to ethylene
MYB12	AT2G47460.1	GO Process	GO:0009725	Response to hormone
MYB12	AT2G47460.1	GO Process	GO:0009733	Response to auxin
MYB12	AT2G47460.1	GO Process	GO:0009812	Flavonoid metabolic process
MYB12	AT2G47460.1	GO Process	GO:0009813	Flavonoid biosynthetic process
MYB12	AT2G47460.1	GO Process	GO:0009889	Regulation of biosynthetic process
MYB12	AT2G47460.1	GO Process	GO:0009891	Positive regulation of biosynthetic process
MYB12	AT2G47460.1	GO Process	GO:0009893	Positive regulation of metabolic process
MYB12	AT2G47460.1	GO Process	GO:0009962	Regulation of flavonoid biosynthetic process
MYB12	AT2G47460.1	GO Process	GO:0009963	Positive regulation of flavonoid biosynthetic process
MYB12	AT2G47460.1	GO Process	GO:0009987	Cellular process
MYB12	AT2G47460.1	GO Process	GO:0010033	Response to organic substance
MYB12	AT2G47460.1	GO Process	GO:0010224	Response to UV-B
MYB12	AT2G47460.1	GO Process	GO:0010468	Regulation of gene expression
MYB12	AT2G47460.1	GO Process	GO:0010556	Regulation of macromolecule biosynthetic process
MYB12	AT2G47460.1	GO Process	GO:0010557	Positive regulation of macromolecule biosynthetic process
MYB12	AT2G47460.1	GO Process	GO:0010604	Positive regulation of macromolecule metabolic process
MYB12	AT2G47460.1	GO Process	GO:0010628	Positive regulation of gene expression
MYB12	AT2G47460.1	GO Process	GO:0019219	Regulation of nucleobase-containing compound metabolic process
MYB12	AT2G47460.1	GO Process	GO:0019222	Regulation of metabolic process
MYB12	AT2G47460.1	GO Process	GO:0030154	Cell differentiation
MYB12	AT2G47460.1	GO Process	GO:0031323	Regulation of cellular metabolic process
MYB12	AT2G47460.1	GO Process	GO:0031325	Positive regulation of cellular metabolic process
MYB12	AT2G47460.1	GO Process	GO:0031326	Regulation of cellular biosynthetic process
MYB12	AT2G47460.1	GO Process	GO:0031328	Positive regulation of cellular biosynthetic process
MYB12	AT2G47460.1	GO Process	GO:0032502	Developmental process
MYB12	AT2G47460.1	GO Process	GO:0042221	Response to chemical
MYB12	AT2G47460.1	GO Process	GO:0042440	Pigment metabolic process
MYB12	AT2G47460.1	GO Process	GO:0045893	Positive regulation of transcription, DNA-templated
MYB12	AT2G47460.1	GO Process	GO:0045935	Positive regulation of nucleobase-containing compound metabolic process
MYB12	AT2G47460.1	GO Process	GO:0046148	Pigment biosynthetic process
MYB12	AT2G47460.1	GO Process	GO:0048518	Positive regulation of biological process
MYB12	AT2G47460.1	GO Process	GO:0048522	Positive regulation of cellular process
MYB12	AT2G47460.1	GO Process	GO:0048869	Cellular developmental process
MYB12	AT2G47460.1	GO Process	GO:0050789	Regulation of biological process
MYB12	AT2G47460.1	GO Process	GO:0050794	Regulation of cellular process
MYB12	AT2G47460.1	GO Process	GO:0050896	Response to stimulus
MYB12	AT2G47460.1	GO Process	GO:0051171	Regulation of nitrogen compound metabolic process
MYB12	AT2G47460.1	GO Process	GO:0051173	Positive regulation of nitrogen compound metabolic process
MYB12	AT2G47460.1	GO Process	GO:0051252	Regulation of RNA metabolic process
MYB12	AT2G47460.1	GO Process	GO:0051254	Positive regulation of RNA metabolic process
MYB12	AT2G47460.1	GO Process	GO:0051552	Flavone metabolic process
MYB12	AT2G47460.1	GO Process	GO:0051553	Flavone biosynthetic process
MYB12	AT2G47460.1	GO Process	GO:0051554	Flavonol metabolic process
MYB12	AT2G47460.1	GO Process	GO:0051555	Flavonol biosynthetic process
MYB12	AT2G47460.1	GO Process	GO:0060255	Regulation of macromolecule metabolic process
MYB12	AT2G47460.1	GO Process	GO:0065007	Biological regulation
MYB12	AT2G47460.1	GO Process	GO:0065009	Regulation of molecular function
MYB12	AT2G47460.1	GO Process	GO:0071704	Organic substance metabolic process
MYB12	AT2G47460.1	GO Process	GO:0080090	Regulation of primary metabolic process
MYB12	AT2G47460.1	GO Process	GO:1900384	Regulation of flavonol biosynthetic process
MYB12	AT2G47460.1	GO Process	GO:1900386	Positive regulation of flavonol biosynthetic process
MYB12	AT2G47460.1	GO Process	GO:1901576	Organic substance biosynthetic process
MYB12	AT2G47460.1	GO Process	GO:1901615	Organic hydroxy compound metabolic process
MYB12	AT2G47460.1	GO Process	GO:1901617	Organic hydroxy compound biosynthetic process
MYB12	AT2G47460.1	GO Process	GO:1902680	Positive regulation of RNA biosynthetic process
MYB12	AT2G47460.1	GO Process	GO:1903506	Regulation of nucleic acid-templated transcription
MYB12	AT2G47460.1	GO Process	GO:1903508	Positive regulation of nucleic acid-templated transcription
MYB12	AT2G47460.1	GO Process	GO:2000112	Regulation of cellular macromolecule biosynthetic process
MYB12	AT2G47460.1	GO Process	GO:2001141	Regulation of RNA biosynthetic process
MYB12	AT2G47460.1	GO Function	GO:0000976	Transcription regulatory region sequence-specific DNA binding
MYB12	AT2G47460.1	GO Function	GO:0001067	Regulatory region nucleic acid binding
MYB12	AT2G47460.1	GO Function	GO:0003676	Nucleic acid binding
MYB12	AT2G47460.1	GO Function	GO:0003677	DNA binding
MYB12	AT2G47460.1	GO Function	GO:0003690	Double-stranded DNA binding
MYB12	AT2G47460.1	GO Function	GO:0003700	DNA-binding transcription factor activity
MYB12	AT2G47460.1	GO Function	GO:0005488	Binding
MYB12	AT2G47460.1	GO Function	GO:0043565	Sequence-specific DNA binding
MYB12	AT2G47460.1	GO Function	GO:0097159	Organic cyclic compound binding
MYB12	AT2G47460.1	GO Function	GO:0098772	Molecular function regulator
MYB12	AT2G47460.1	GO Function	GO:0140110	Transcription regulator activity
MYB12	AT2G47460.1	GO Function	GO:1901363	Heterocyclic compound binding
MYB12	AT2G47460.1	GO Function	GO:1990837	Sequence-specific double-stranded DNA binding
MYB12	AT2G47460.1	GO Component	GO:0005622	Intracellular
MYB12	AT2G47460.1	GO Component	GO:0005634	Nucleus
MYB12	AT2G47460.1	GO Component	GO:0043226	Organelle
MYB12	AT2G47460.1	GO Component	GO:0043227	Membrane-bounded organelle
MYB12	AT2G47460.1	GO Component	GO:0043229	Intracellular organelle
MYB12	AT2G47460.1	GO Component	GO:0043231	Intracellular membrane-bounded organelle
MYB12	AT2G47460.1	GO Component	GO:0110165	Cellular anatomical entity
MYB12	AT2G47460.1	STRING clusters	CL:32351	Mixed, incl. Phenylpropanoid biosynthesis, and flavonoid biosynthetic process
MYB12	AT2G47460.1	STRING clusters	CL:32352	Mixed, incl. Phenylpropanoid biosynthesis, and flavonoid biosynthetic process
MYB12	AT2G47460.1	STRING clusters	CL:32512	Mixed, incl. flavonoid biosynthetic process, and trichome differentiation
MYB12	AT2G47460.1	STRING clusters	CL:32514	Mixed, incl. flavonoid biosynthetic process, and trichome differentiation
MYB12	AT2G47460.1	STRING clusters	CL:32515	Mixed, incl. flavonoid biosynthetic process, and trichome differentiation
MYB12	AT2G47460.1	STRING clusters	CL:32516	Flavonoid biosynthetic process, and proanthocyanidin biosynthetic process
MYB12	AT2G47460.1	STRING clusters	CL:32517	Flavonoid biosynthesis, and regulation of flavonoid biosynthetic process
MYB12	AT2G47460.1	STRING clusters	CL:32519	Flavonoid biosynthesis, and regulation of flavonol biosynthetic process
MYB12	AT2G47460.1	STRING clusters	CL:32523	Flavonoid biosynthesis, and regulation of flavonol biosynthetic process
MYB12	AT2G47460.1	COMPARTMENTS	GOCC:0005622	Intracellular
MYB12	AT2G47460.1	COMPARTMENTS	GOCC:0005634	Nucleus
MYB12	AT2G47460.1	COMPARTMENTS	GOCC:0043226	Organelle
MYB12	AT2G47460.1	COMPARTMENTS	GOCC:0043227	Membrane-bounded organelle
MYB12	AT2G47460.1	COMPARTMENTS	GOCC:0043229	Intracellular organelle
MYB12	AT2G47460.1	COMPARTMENTS	GOCC:0043231	Intracellular membrane-bounded organelle
MYB12	AT2G47460.1	COMPARTMENTS	GOCC:0110165	Cellular anatomical entity
MYB12	AT2G47460.1	UniProt Keywords	KW-0010	Activator
MYB12	AT2G47460.1	UniProt Keywords	KW-0238	DNA-binding
MYB12	AT2G47460.1	UniProt Keywords	KW-0284	Flavonoid biosynthesis
MYB12	AT2G47460.1	UniProt Keywords	KW-0539	Nucleus
MYB12	AT2G47460.1	UniProt Keywords	KW-0677	Repeat
MYB12	AT2G47460.1	UniProt Keywords	KW-0804	Transcription
MYB12	AT2G47460.1	UniProt Keywords	KW-0805	Transcription regulation
MYB12	AT2G47460.1	Pfam	PF00249	Myb-like DNA-binding domain
MYB12	AT2G47460.1	Pfam	PF13921	Myb-like DNA-binding domain
MYB12	AT2G47460.1	InterPro	IPR001005	SANT/Myb domain
MYB12	AT2G47460.1	InterPro	IPR009057	Homeobox-like domain superfamily
MYB12	AT2G47460.1	InterPro	IPR017930	Myb domain
MYB12	AT2G47460.1	SMART	SM00717	SANT SWI3, ADA2, N-CoR and TFIIIB DNA-binding domains
MYB120	AT5G55020.1	GO Process	GO:0000003	Reproduction
MYB120	AT5G55020.1	GO Process	GO:0000902	Cell morphogenesis
MYB120	AT5G55020.1	GO Process	GO:0000904	Cell morphogenesis involved in differentiation
MYB120	AT5G55020.1	GO Process	GO:0001558	Regulation of cell growth
MYB120	AT5G55020.1	GO Process	GO:0003006	Developmental process involved in reproduction
MYB120	AT5G55020.1	GO Process	GO:0006355	Regulation of transcription, DNA-templated
MYB120	AT5G55020.1	GO Process	GO:0007275	Multicellular organism development
MYB120	AT5G55020.1	GO Process	GO:0007276	Gamete generation
MYB120	AT5G55020.1	GO Process	GO:0009555	Pollen development
MYB120	AT5G55020.1	GO Process	GO:0009653	Anatomical structure morphogenesis
MYB120	AT5G55020.1	GO Process	GO:0009826	Unidimensional cell growth
MYB120	AT5G55020.1	GO Process	GO:0009856	Pollination
MYB120	AT5G55020.1	GO Process	GO:0009860	Pollen tube growth
MYB120	AT5G55020.1	GO Process	GO:0009889	Regulation of biosynthetic process
MYB120	AT5G55020.1	GO Process	GO:0009891	Positive regulation of biosynthetic process
MYB120	AT5G55020.1	GO Process	GO:0009893	Positive regulation of metabolic process
MYB120	AT5G55020.1	GO Process	GO:0009932	Cell tip growth
MYB120	AT5G55020.1	GO Process	GO:0009987	Cellular process
MYB120	AT5G55020.1	GO Process	GO:0010468	Regulation of gene expression
MYB120	AT5G55020.1	GO Process	GO:0010556	Regulation of macromolecule biosynthetic process
MYB120	AT5G55020.1	GO Process	GO:0010557	Positive regulation of macromolecule biosynthetic process
MYB120	AT5G55020.1	GO Process	GO:0010604	Positive regulation of macromolecule metabolic process
MYB120	AT5G55020.1	GO Process	GO:0010628	Positive regulation of gene expression
MYB120	AT5G55020.1	GO Process	GO:0010769	Regulation of cell morphogenesis involved in differentiation
MYB120	AT5G55020.1	GO Process	GO:0016049	Cell growth
MYB120	AT5G55020.1	GO Process	GO:0019219	Regulation of nucleobase-containing compound metabolic process
MYB120	AT5G55020.1	GO Process	GO:0019222	Regulation of metabolic process
MYB120	AT5G55020.1	GO Process	GO:0019953	Sexual reproduction
MYB120	AT5G55020.1	GO Process	GO:0022412	Cellular process involved in reproduction in multicellular organism
MYB120	AT5G55020.1	GO Process	GO:0022414	Reproductive process
MYB120	AT5G55020.1	GO Process	GO:0022603	Regulation of anatomical structure morphogenesis
MYB120	AT5G55020.1	GO Process	GO:0022604	Regulation of cell morphogenesis
MYB120	AT5G55020.1	GO Process	GO:0030154	Cell differentiation
MYB120	AT5G55020.1	GO Process	GO:0031323	Regulation of cellular metabolic process
MYB120	AT5G55020.1	GO Process	GO:0031325	Positive regulation of cellular metabolic process
MYB120	AT5G55020.1	GO Process	GO:0031326	Regulation of cellular biosynthetic process
MYB120	AT5G55020.1	GO Process	GO:0031328	Positive regulation of cellular biosynthetic process
MYB120	AT5G55020.1	GO Process	GO:0032501	Multicellular organismal process
MYB120	AT5G55020.1	GO Process	GO:0032502	Developmental process
MYB120	AT5G55020.1	GO Process	GO:0032504	Multicellular organism reproduction
MYB120	AT5G55020.1	GO Process	GO:0040007	Growth
MYB120	AT5G55020.1	GO Process	GO:0040008	Regulation of growth
MYB120	AT5G55020.1	GO Process	GO:0043900	Regulation of multi-organism process
MYB120	AT5G55020.1	GO Process	GO:0044703	Multi-organism reproductive process
MYB120	AT5G55020.1	GO Process	GO:0044706	Multi-multicellular organism process
MYB120	AT5G55020.1	GO Process	GO:0045595	Regulation of cell differentiation
MYB120	AT5G55020.1	GO Process	GO:0045893	Positive regulation of transcription, DNA-templated
MYB120	AT5G55020.1	GO Process	GO:0045935	Positive regulation of nucleobase-containing compound metabolic process
MYB120	AT5G55020.1	GO Process	GO:0048229	Gametophyte development
MYB120	AT5G55020.1	GO Process	GO:0048232	Male gamete generation
MYB120	AT5G55020.1	GO Process	GO:0048235	Pollen sperm cell differentiation
MYB120	AT5G55020.1	GO Process	GO:0048468	Cell development
MYB120	AT5G55020.1	GO Process	GO:0048518	Positive regulation of biological process
MYB120	AT5G55020.1	GO Process	GO:0048522	Positive regulation of cellular process
MYB120	AT5G55020.1	GO Process	GO:0048588	Developmental cell growth
MYB120	AT5G55020.1	GO Process	GO:0048589	Developmental growth
MYB120	AT5G55020.1	GO Process	GO:0048609	Multicellular organismal reproductive process
MYB120	AT5G55020.1	GO Process	GO:0048638	Regulation of developmental growth
MYB120	AT5G55020.1	GO Process	GO:0048856	Anatomical structure development
MYB120	AT5G55020.1	GO Process	GO:0048868	Pollen tube development
MYB120	AT5G55020.1	GO Process	GO:0048869	Cellular developmental process
MYB120	AT5G55020.1	GO Process	GO:0050789	Regulation of biological process
MYB120	AT5G55020.1	GO Process	GO:0050793	Regulation of developmental process
MYB120	AT5G55020.1	GO Process	GO:0050794	Regulation of cellular process
MYB120	AT5G55020.1	GO Process	GO:0051128	Regulation of cellular component organization
MYB120	AT5G55020.1	GO Process	GO:0051171	Regulation of nitrogen compound metabolic process
MYB120	AT5G55020.1	GO Process	GO:0051173	Positive regulation of nitrogen compound metabolic process
MYB120	AT5G55020.1	GO Process	GO:0051239	Regulation of multicellular organismal process
MYB120	AT5G55020.1	GO Process	GO:0051252	Regulation of RNA metabolic process
MYB120	AT5G55020.1	GO Process	GO:0051254	Positive regulation of RNA metabolic process
MYB120	AT5G55020.1	GO Process	GO:0051510	Regulation of unidimensional cell growth
MYB120	AT5G55020.1	GO Process	GO:0051704	Multi-organism process
MYB120	AT5G55020.1	GO Process	GO:0055046	Microgametogenesis
MYB120	AT5G55020.1	GO Process	GO:0060255	Regulation of macromolecule metabolic process
MYB120	AT5G55020.1	GO Process	GO:0060284	Regulation of cell development
MYB120	AT5G55020.1	GO Process	GO:0060560	Developmental growth involved in morphogenesis
MYB120	AT5G55020.1	GO Process	GO:0065007	Biological regulation
MYB120	AT5G55020.1	GO Process	GO:0065009	Regulation of molecular function
MYB120	AT5G55020.1	GO Process	GO:0080090	Regulation of primary metabolic process
MYB120	AT5G55020.1	GO Process	GO:0080092	Regulation of pollen tube growth
MYB120	AT5G55020.1	GO Process	GO:1902680	Positive regulation of RNA biosynthetic process
MYB120	AT5G55020.1	GO Process	GO:1903506	Regulation of nucleic acid-templated transcription
MYB120	AT5G55020.1	GO Process	GO:1903508	Positive regulation of nucleic acid-templated transcription
MYB120	AT5G55020.1	GO Process	GO:2000112	Regulation of cellular macromolecule biosynthetic process
MYB120	AT5G55020.1	GO Process	GO:2000241	Regulation of reproductive process
MYB120	AT5G55020.1	GO Process	GO:2001141	Regulation of RNA biosynthetic process
MYB120	AT5G55020.1	GO Function	GO:0000976	Transcription regulatory region sequence-specific DNA binding
MYB120	AT5G55020.1	GO Function	GO:0001067	Regulatory region nucleic acid binding
MYB120	AT5G55020.1	GO Function	GO:0003676	Nucleic acid binding
MYB120	AT5G55020.1	GO Function	GO:0003677	DNA binding
MYB120	AT5G55020.1	GO Function	GO:0003690	Double-stranded DNA binding
MYB120	AT5G55020.1	GO Function	GO:0003700	DNA-binding transcription factor activity
MYB120	AT5G55020.1	GO Function	GO:0005488	Binding
MYB120	AT5G55020.1	GO Function	GO:0043565	Sequence-specific DNA binding
MYB120	AT5G55020.1	GO Function	GO:0097159	Organic cyclic compound binding
MYB120	AT5G55020.1	GO Function	GO:0098772	Molecular function regulator
MYB120	AT5G55020.1	GO Function	GO:0140110	Transcription regulator activity
MYB120	AT5G55020.1	GO Function	GO:1901363	Heterocyclic compound binding
MYB120	AT5G55020.1	GO Function	GO:1990837	Sequence-specific double-stranded DNA binding
MYB120	AT5G55020.1	GO Component	GO:0005622	Intracellular
MYB120	AT5G55020.1	GO Component	GO:0005634	Nucleus
MYB120	AT5G55020.1	GO Component	GO:0042995	Cell projection
MYB120	AT5G55020.1	GO Component	GO:0043226	Organelle
MYB120	AT5G55020.1	GO Component	GO:0043227	Membrane-bounded organelle
MYB120	AT5G55020.1	GO Component	GO:0043229	Intracellular organelle
MYB120	AT5G55020.1	GO Component	GO:0043231	Intracellular membrane-bounded organelle
MYB120	AT5G55020.1	GO Component	GO:0090406	Pollen tube
MYB120	AT5G55020.1	GO Component	GO:0110165	Cellular anatomical entity
MYB120	AT5G55020.1	GO Component	GO:0120025	Plasma membrane bounded cell projection
MYB120	AT5G55020.1	STRING clusters	CL:3148	Mixed, incl. protein folding, and DnaJ domain
MYB120	AT5G55020.1	STRING clusters	CL:3150	Mixed, incl. protein folding, and DnaJ domain
MYB120	AT5G55020.1	STRING clusters	CL:3458	Mixed, incl. DnaJ C terminal domain, and 5S rDNA binding
MYB120	AT5G55020.1	STRING clusters	CL:3476	Protein storage vacuole organization, and DnaJ C terminal domain
MYB120	AT5G55020.1	COMPARTMENTS	GOCC:0005622	Intracellular
MYB120	AT5G55020.1	COMPARTMENTS	GOCC:0005634	Nucleus
MYB120	AT5G55020.1	COMPARTMENTS	GOCC:0042995	Cell projection
MYB120	AT5G55020.1	COMPARTMENTS	GOCC:0043226	Organelle
MYB120	AT5G55020.1	COMPARTMENTS	GOCC:0043227	Membrane-bounded organelle
MYB120	AT5G55020.1	COMPARTMENTS	GOCC:0043229	Intracellular organelle
MYB120	AT5G55020.1	COMPARTMENTS	GOCC:0043231	Intracellular membrane-bounded organelle
MYB120	AT5G55020.1	COMPARTMENTS	GOCC:0090406	Pollen tube
MYB120	AT5G55020.1	COMPARTMENTS	GOCC:0110165	Cellular anatomical entity
MYB120	AT5G55020.1	COMPARTMENTS	GOCC:0120025	Plasma membrane bounded cell projection
MYB120	AT5G55020.1	UniProt Keywords	KW-0010	Activator
MYB120	AT5G55020.1	UniProt Keywords	KW-0025	Alternative splicing
MYB120	AT5G55020.1	UniProt Keywords	KW-0238	DNA-binding
MYB120	AT5G55020.1	UniProt Keywords	KW-0539	Nucleus
MYB120	AT5G55020.1	UniProt Keywords	KW-0677	Repeat
MYB120	AT5G55020.1	UniProt Keywords	KW-0804	Transcription
MYB120	AT5G55020.1	UniProt Keywords	KW-0805	Transcription regulation
MYB120	AT5G55020.1	Pfam	PF00249	Myb-like DNA-binding domain
MYB120	AT5G55020.1	Pfam	PF13921	Myb-like DNA-binding domain
MYB120	AT5G55020.1	InterPro	IPR001005	SANT/Myb domain
MYB120	AT5G55020.1	InterPro	IPR009057	Homeobox-like domain superfamily
MYB120	AT5G55020.1	InterPro	IPR017930	Myb domain
MYB120	AT5G55020.1	SMART	SM00717	SANT SWI3, ADA2, N-CoR and TFIIIB DNA-binding domains
MYB13	AT1G06180.1	GO Process	GO:0006355	Regulation of transcription, DNA-templated
MYB13	AT1G06180.1	GO Process	GO:0007275	Multicellular organism development
MYB13	AT1G06180.1	GO Process	GO:0009889	Regulation of biosynthetic process
MYB13	AT1G06180.1	GO Process	GO:0009909	Regulation of flower development
MYB13	AT1G06180.1	GO Process	GO:0009987	Cellular process
MYB13	AT1G06180.1	GO Process	GO:0010468	Regulation of gene expression
MYB13	AT1G06180.1	GO Process	GO:0010556	Regulation of macromolecule biosynthetic process
MYB13	AT1G06180.1	GO Process	GO:0019219	Regulation of nucleobase-containing compound metabolic process
MYB13	AT1G06180.1	GO Process	GO:0019222	Regulation of metabolic process
MYB13	AT1G06180.1	GO Process	GO:0030154	Cell differentiation
MYB13	AT1G06180.1	GO Process	GO:0031323	Regulation of cellular metabolic process
MYB13	AT1G06180.1	GO Process	GO:0031326	Regulation of cellular biosynthetic process
MYB13	AT1G06180.1	GO Process	GO:0032501	Multicellular organismal process
MYB13	AT1G06180.1	GO Process	GO:0032502	Developmental process
MYB13	AT1G06180.1	GO Process	GO:0048580	Regulation of post-embryonic development
MYB13	AT1G06180.1	GO Process	GO:0048831	Regulation of shoot system development
MYB13	AT1G06180.1	GO Process	GO:0048856	Anatomical structure development
MYB13	AT1G06180.1	GO Process	GO:0048869	Cellular developmental process
MYB13	AT1G06180.1	GO Process	GO:0050789	Regulation of biological process
MYB13	AT1G06180.1	GO Process	GO:0050793	Regulation of developmental process
MYB13	AT1G06180.1	GO Process	GO:0050794	Regulation of cellular process
MYB13	AT1G06180.1	GO Process	GO:0051171	Regulation of nitrogen compound metabolic process
MYB13	AT1G06180.1	GO Process	GO:0051239	Regulation of multicellular organismal process
MYB13	AT1G06180.1	GO Process	GO:0051252	Regulation of RNA metabolic process
MYB13	AT1G06180.1	GO Process	GO:0060255	Regulation of macromolecule metabolic process
MYB13	AT1G06180.1	GO Process	GO:0065007	Biological regulation
MYB13	AT1G06180.1	GO Process	GO:0065009	Regulation of molecular function
MYB13	AT1G06180.1	GO Process	GO:0080090	Regulation of primary metabolic process
MYB13	AT1G06180.1	GO Process	GO:1903506	Regulation of nucleic acid-templated transcription
MYB13	AT1G06180.1	GO Process	GO:2000026	Regulation of multicellular organismal development
MYB13	AT1G06180.1	GO Process	GO:2000112	Regulation of cellular macromolecule biosynthetic process
MYB13	AT1G06180.1	GO Process	GO:2000241	Regulation of reproductive process
MYB13	AT1G06180.1	GO Process	GO:2001141	Regulation of RNA biosynthetic process
MYB13	AT1G06180.1	GO Function	GO:0000976	Transcription regulatory region sequence-specific DNA binding
MYB13	AT1G06180.1	GO Function	GO:0001067	Regulatory region nucleic acid binding
MYB13	AT1G06180.1	GO Function	GO:0003676	Nucleic acid binding
MYB13	AT1G06180.1	GO Function	GO:0003677	DNA binding
MYB13	AT1G06180.1	GO Function	GO:0003690	Double-stranded DNA binding
MYB13	AT1G06180.1	GO Function	GO:0003700	DNA-binding transcription factor activity
MYB13	AT1G06180.1	GO Function	GO:0005488	Binding
MYB13	AT1G06180.1	GO Function	GO:0043565	Sequence-specific DNA binding
MYB13	AT1G06180.1	GO Function	GO:0097159	Organic cyclic compound binding
MYB13	AT1G06180.1	GO Function	GO:0098772	Molecular function regulator
MYB13	AT1G06180.1	GO Function	GO:0140110	Transcription regulator activity
MYB13	AT1G06180.1	GO Function	GO:1901363	Heterocyclic compound binding
MYB13	AT1G06180.1	GO Function	GO:1990837	Sequence-specific double-stranded DNA binding
MYB13	AT1G06180.1	GO Component	GO:0005622	Intracellular
MYB13	AT1G06180.1	GO Component	GO:0005634	Nucleus
MYB13	AT1G06180.1	GO Component	GO:0043226	Organelle
MYB13	AT1G06180.1	GO Component	GO:0043227	Membrane-bounded organelle
MYB13	AT1G06180.1	GO Component	GO:0043229	Intracellular organelle
MYB13	AT1G06180.1	GO Component	GO:0043231	Intracellular membrane-bounded organelle
MYB13	AT1G06180.1	GO Component	GO:0110165	Cellular anatomical entity
MYB13	AT1G06180.1	STRING clusters	CL:25989	Mostly uncharacterized, incl. TFIIS/LEDGF domain superfamily, and response to UV-A
MYB13	AT1G06180.1	STRING clusters	CL:25990	Mixed, incl. TFIIS/LEDGF domain superfamily, and response to UV-A
MYB13	AT1G06180.1	STRING clusters	CL:25991	Mostly uncharacterized, incl. response to UV-A, and Carboxypeptidase
MYB13	AT1G06180.1	STRING clusters	CL:26031	Mostly uncharacterized, incl. BURP domain, and positive regulation of response to salt stress
MYB13	AT1G06180.1	STRING clusters	CL:26032	Mixed, incl. positive regulation of response to salt stress, and response to freezing
MYB13	AT1G06180.1	UniProt Keywords	KW-0217	Developmental protein
MYB13	AT1G06180.1	UniProt Keywords	KW-0238	DNA-binding
MYB13	AT1G06180.1	UniProt Keywords	KW-0539	Nucleus
MYB13	AT1G06180.1	UniProt Keywords	KW-0677	Repeat
MYB13	AT1G06180.1	UniProt Keywords	KW-0804	Transcription
MYB13	AT1G06180.1	UniProt Keywords	KW-0805	Transcription regulation
MYB13	AT1G06180.1	Pfam	PF00249	Myb-like DNA-binding domain
MYB13	AT1G06180.1	Pfam	PF13921	Myb-like DNA-binding domain
MYB13	AT1G06180.1	InterPro	IPR001005	SANT/Myb domain
MYB13	AT1G06180.1	InterPro	IPR009057	Homeobox-like domain superfamily
MYB13	AT1G06180.1	InterPro	IPR017930	Myb domain
MYB13	AT1G06180.1	SMART	SM00717	SANT SWI3, ADA2, N-CoR and TFIIIB DNA-binding domains
MYB14	AT2G31180.1	GO Process	GO:0006355	Regulation of transcription, DNA-templated
MYB14	AT2G31180.1	GO Process	GO:0006950	Response to stress
MYB14	AT2G31180.1	GO Process	GO:0009266	Response to temperature stimulus
MYB14	AT2G31180.1	GO Process	GO:0009409	Response to cold
MYB14	AT2G31180.1	GO Process	GO:0009628	Response to abiotic stimulus
MYB14	AT2G31180.1	GO Process	GO:0009889	Regulation of biosynthetic process
MYB14	AT2G31180.1	GO Process	GO:0009891	Positive regulation of biosynthetic process
MYB14	AT2G31180.1	GO Process	GO:0009893	Positive regulation of metabolic process
MYB14	AT2G31180.1	GO Process	GO:0009987	Cellular process
MYB14	AT2G31180.1	GO Process	GO:0010468	Regulation of gene expression
MYB14	AT2G31180.1	GO Process	GO:0010556	Regulation of macromolecule biosynthetic process
MYB14	AT2G31180.1	GO Process	GO:0010557	Positive regulation of macromolecule biosynthetic process
MYB14	AT2G31180.1	GO Process	GO:0010604	Positive regulation of macromolecule metabolic process
MYB14	AT2G31180.1	GO Process	GO:0010628	Positive regulation of gene expression
MYB14	AT2G31180.1	GO Process	GO:0019219	Regulation of nucleobase-containing compound metabolic process
MYB14	AT2G31180.1	GO Process	GO:0019222	Regulation of metabolic process
MYB14	AT2G31180.1	GO Process	GO:0030154	Cell differentiation
MYB14	AT2G31180.1	GO Process	GO:0031323	Regulation of cellular metabolic process
MYB14	AT2G31180.1	GO Process	GO:0031325	Positive regulation of cellular metabolic process
MYB14	AT2G31180.1	GO Process	GO:0031326	Regulation of cellular biosynthetic process
MYB14	AT2G31180.1	GO Process	GO:0031328	Positive regulation of cellular biosynthetic process
MYB14	AT2G31180.1	GO Process	GO:0032502	Developmental process
MYB14	AT2G31180.1	GO Process	GO:0045893	Positive regulation of transcription, DNA-templated
MYB14	AT2G31180.1	GO Process	GO:0045935	Positive regulation of nucleobase-containing compound metabolic process
MYB14	AT2G31180.1	GO Process	GO:0048518	Positive regulation of biological process
MYB14	AT2G31180.1	GO Process	GO:0048522	Positive regulation of cellular process
MYB14	AT2G31180.1	GO Process	GO:0048869	Cellular developmental process
MYB14	AT2G31180.1	GO Process	GO:0050789	Regulation of biological process
MYB14	AT2G31180.1	GO Process	GO:0050794	Regulation of cellular process
MYB14	AT2G31180.1	GO Process	GO:0050826	Response to freezing
MYB14	AT2G31180.1	GO Process	GO:0050896	Response to stimulus
MYB14	AT2G31180.1	GO Process	GO:0051171	Regulation of nitrogen compound metabolic process
MYB14	AT2G31180.1	GO Process	GO:0051173	Positive regulation of nitrogen compound metabolic process
MYB14	AT2G31180.1	GO Process	GO:0051252	Regulation of RNA metabolic process
MYB14	AT2G31180.1	GO Process	GO:0051254	Positive regulation of RNA metabolic process
MYB14	AT2G31180.1	GO Process	GO:0060255	Regulation of macromolecule metabolic process
MYB14	AT2G31180.1	GO Process	GO:0065007	Biological regulation
MYB14	AT2G31180.1	GO Process	GO:0065009	Regulation of molecular function
MYB14	AT2G31180.1	GO Process	GO:0080090	Regulation of primary metabolic process
MYB14	AT2G31180.1	GO Process	GO:1902680	Positive regulation of RNA biosynthetic process
MYB14	AT2G31180.1	GO Process	GO:1903506	Regulation of nucleic acid-templated transcription
MYB14	AT2G31180.1	GO Process	GO:1903508	Positive regulation of nucleic acid-templated transcription
MYB14	AT2G31180.1	GO Process	GO:2000112	Regulation of cellular macromolecule biosynthetic process
MYB14	AT2G31180.1	GO Process	GO:2001141	Regulation of RNA biosynthetic process
MYB14	AT2G31180.1	GO Function	GO:0000976	Transcription regulatory region sequence-specific DNA binding
MYB14	AT2G31180.1	GO Function	GO:0001067	Regulatory region nucleic acid binding
MYB14	AT2G31180.1	GO Function	GO:0003676	Nucleic acid binding
MYB14	AT2G31180.1	GO Function	GO:0003677	DNA binding
MYB14	AT2G31180.1	GO Function	GO:0003690	Double-stranded DNA binding
MYB14	AT2G31180.1	GO Function	GO:0003700	DNA-binding transcription factor activity
MYB14	AT2G31180.1	GO Function	GO:0005488	Binding
MYB14	AT2G31180.1	GO Function	GO:0043565	Sequence-specific DNA binding
MYB14	AT2G31180.1	GO Function	GO:0097159	Organic cyclic compound binding
MYB14	AT2G31180.1	GO Function	GO:0098772	Molecular function regulator
MYB14	AT2G31180.1	GO Function	GO:0140110	Transcription regulator activity
MYB14	AT2G31180.1	GO Function	GO:1901363	Heterocyclic compound binding
MYB14	AT2G31180.1	GO Function	GO:1990837	Sequence-specific double-stranded DNA binding
MYB14	AT2G31180.1	GO Component	GO:0005622	Intracellular
MYB14	AT2G31180.1	GO Component	GO:0005634	Nucleus
MYB14	AT2G31180.1	GO Component	GO:0043226	Organelle
MYB14	AT2G31180.1	GO Component	GO:0043227	Membrane-bounded organelle
MYB14	AT2G31180.1	GO Component	GO:0043229	Intracellular organelle
MYB14	AT2G31180.1	GO Component	GO:0043231	Intracellular membrane-bounded organelle
MYB14	AT2G31180.1	GO Component	GO:0110165	Cellular anatomical entity
MYB14	AT2G31180.1	STRING clusters	CL:25989	Mostly uncharacterized, incl. TFIIS/LEDGF domain superfamily, and response to UV-A
MYB14	AT2G31180.1	STRING clusters	CL:25990	Mixed, incl. TFIIS/LEDGF domain superfamily, and response to UV-A
MYB14	AT2G31180.1	STRING clusters	CL:25991	Mostly uncharacterized, incl. response to UV-A, and Carboxypeptidase
MYB14	AT2G31180.1	STRING clusters	CL:26031	Mostly uncharacterized, incl. BURP domain, and positive regulation of response to salt stress
MYB14	AT2G31180.1	STRING clusters	CL:26032	Mixed, incl. positive regulation of response to salt stress, and response to freezing
MYB14	AT2G31180.1	COMPARTMENTS	GOCC:0005622	Intracellular
MYB14	AT2G31180.1	COMPARTMENTS	GOCC:0005634	Nucleus
MYB14	AT2G31180.1	COMPARTMENTS	GOCC:0043226	Organelle
MYB14	AT2G31180.1	COMPARTMENTS	GOCC:0043227	Membrane-bounded organelle
MYB14	AT2G31180.1	COMPARTMENTS	GOCC:0043229	Intracellular organelle
MYB14	AT2G31180.1	COMPARTMENTS	GOCC:0043231	Intracellular membrane-bounded organelle
MYB14	AT2G31180.1	COMPARTMENTS	GOCC:0110165	Cellular anatomical entity
MYB14	AT2G31180.1	UniProt Keywords	KW-0010	Activator
MYB14	AT2G31180.1	UniProt Keywords	KW-0238	DNA-binding
MYB14	AT2G31180.1	UniProt Keywords	KW-0539	Nucleus
MYB14	AT2G31180.1	UniProt Keywords	KW-0677	Repeat
MYB14	AT2G31180.1	UniProt Keywords	KW-0804	Transcription
MYB14	AT2G31180.1	UniProt Keywords	KW-0805	Transcription regulation
MYB14	AT2G31180.1	Pfam	PF00249	Myb-like DNA-binding domain
MYB14	AT2G31180.1	Pfam	PF13921	Myb-like DNA-binding domain
MYB14	AT2G31180.1	InterPro	IPR001005	SANT/Myb domain
MYB14	AT2G31180.1	InterPro	IPR009057	Homeobox-like domain superfamily
MYB14	AT2G31180.1	InterPro	IPR017930	Myb domain
MYB14	AT2G31180.1	SMART	SM00717	SANT SWI3, ADA2, N-CoR and TFIIIB DNA-binding domains
MYB15	AT3G23250.1	GO Process	GO:0001101	Response to acid chemical
MYB15	AT3G23250.1	GO Process	GO:0006355	Regulation of transcription, DNA-templated
MYB15	AT3G23250.1	GO Process	GO:0006950	Response to stress
MYB15	AT3G23250.1	GO Process	GO:0006970	Response to osmotic stress
MYB15	AT3G23250.1	GO Process	GO:0009266	Response to temperature stimulus
MYB15	AT3G23250.1	GO Process	GO:0009409	Response to cold
MYB15	AT3G23250.1	GO Process	GO:0009414	Response to water deprivation
MYB15	AT3G23250.1	GO Process	GO:0009415	Response to water
MYB15	AT3G23250.1	GO Process	GO:0009628	Response to abiotic stimulus
MYB15	AT3G23250.1	GO Process	GO:0009651	Response to salt stress
MYB15	AT3G23250.1	GO Process	GO:0009889	Regulation of biosynthetic process
MYB15	AT3G23250.1	GO Process	GO:0009987	Cellular process
MYB15	AT3G23250.1	GO Process	GO:0010033	Response to organic substance
MYB15	AT3G23250.1	GO Process	GO:0010035	Response to inorganic substance
MYB15	AT3G23250.1	GO Process	GO:0010200	Response to chitin
MYB15	AT3G23250.1	GO Process	GO:0010243	Response to organonitrogen compound
MYB15	AT3G23250.1	GO Process	GO:0010468	Regulation of gene expression
MYB15	AT3G23250.1	GO Process	GO:0010556	Regulation of macromolecule biosynthetic process
MYB15	AT3G23250.1	GO Process	GO:0019219	Regulation of nucleobase-containing compound metabolic process
MYB15	AT3G23250.1	GO Process	GO:0019222	Regulation of metabolic process
MYB15	AT3G23250.1	GO Process	GO:0030154	Cell differentiation
MYB15	AT3G23250.1	GO Process	GO:0031323	Regulation of cellular metabolic process
MYB15	AT3G23250.1	GO Process	GO:0031326	Regulation of cellular biosynthetic process
MYB15	AT3G23250.1	GO Process	GO:0032502	Developmental process
MYB15	AT3G23250.1	GO Process	GO:0042221	Response to chemical
MYB15	AT3G23250.1	GO Process	GO:0048869	Cellular developmental process
MYB15	AT3G23250.1	GO Process	GO:0050789	Regulation of biological process
MYB15	AT3G23250.1	GO Process	GO:0050794	Regulation of cellular process
MYB15	AT3G23250.1	GO Process	GO:0050896	Response to stimulus
MYB15	AT3G23250.1	GO Process	GO:0051171	Regulation of nitrogen compound metabolic process
MYB15	AT3G23250.1	GO Process	GO:0051252	Regulation of RNA metabolic process
MYB15	AT3G23250.1	GO Process	GO:0060255	Regulation of macromolecule metabolic process
MYB15	AT3G23250.1	GO Process	GO:0065007	Biological regulation
MYB15	AT3G23250.1	GO Process	GO:0065009	Regulation of molecular function
MYB15	AT3G23250.1	GO Process	GO:0080090	Regulation of primary metabolic process
MYB15	AT3G23250.1	GO Process	GO:1901698	Response to nitrogen compound
MYB15	AT3G23250.1	GO Process	GO:1901700	Response to oxygen-containing compound
MYB15	AT3G23250.1	GO Process	GO:1903506	Regulation of nucleic acid-templated transcription
MYB15	AT3G23250.1	GO Process	GO:2000112	Regulation of cellular macromolecule biosynthetic process
MYB15	AT3G23250.1	GO Process	GO:2001141	Regulation of RNA biosynthetic process
MYB15	AT3G23250.1	GO Function	GO:0000976	Transcription regulatory region sequence-specific DNA binding
MYB15	AT3G23250.1	GO Function	GO:0001067	Regulatory region nucleic acid binding
MYB15	AT3G23250.1	GO Function	GO:0003676	Nucleic acid binding
MYB15	AT3G23250.1	GO Function	GO:0003677	DNA binding
MYB15	AT3G23250.1	GO Function	GO:0003690	Double-stranded DNA binding
MYB15	AT3G23250.1	GO Function	GO:0003700	DNA-binding transcription factor activity
MYB15	AT3G23250.1	GO Function	GO:0005488	Binding
MYB15	AT3G23250.1	GO Function	GO:0043565	Sequence-specific DNA binding
MYB15	AT3G23250.1	GO Function	GO:0097159	Organic cyclic compound binding
MYB15	AT3G23250.1	GO Function	GO:0098772	Molecular function regulator
MYB15	AT3G23250.1	GO Function	GO:0140110	Transcription regulator activity
MYB15	AT3G23250.1	GO Function	GO:1901363	Heterocyclic compound binding
MYB15	AT3G23250.1	GO Function	GO:1990837	Sequence-specific double-stranded DNA binding
MYB15	AT3G23250.1	GO Component	GO:0005622	Intracellular
MYB15	AT3G23250.1	GO Component	GO:0005634	Nucleus
MYB15	AT3G23250.1	GO Component	GO:0043226	Organelle
MYB15	AT3G23250.1	GO Component	GO:0043227	Membrane-bounded organelle
MYB15	AT3G23250.1	GO Component	GO:0043229	Intracellular organelle
MYB15	AT3G23250.1	GO Component	GO:0043231	Intracellular membrane-bounded organelle
MYB15	AT3G23250.1	GO Component	GO:0110165	Cellular anatomical entity
MYB15	AT3G23250.1	STRING clusters	CL:17907	Mixed, incl. MAPK signaling pathway - plant, and Plant bZIP transcription factors
MYB15	AT3G23250.1	STRING clusters	CL:17908	Mixed, incl. MAPK signaling pathway - plant, and Plant bZIP transcription factors
MYB15	AT3G23250.1	STRING clusters	CL:18012	Mixed, incl. cold acclimation, and Low-temperature-induced 78kDa/65kDa
MYB15	AT3G23250.1	STRING clusters	CL:18014	Mixed, incl. Dehydrin, conserved site, and Low-temperature-induced 78kDa/65kDa
MYB15	AT3G23250.1	STRING clusters	CL:18045	Mixed, incl. ELYS-like domain, and core promoter sequence-specific DNA binding
MYB15	AT3G23250.1	UniProt Keywords	KW-0238	DNA-binding
MYB15	AT3G23250.1	UniProt Keywords	KW-0346	Stress response
MYB15	AT3G23250.1	UniProt Keywords	KW-0539	Nucleus
MYB15	AT3G23250.1	UniProt Keywords	KW-0677	Repeat
MYB15	AT3G23250.1	UniProt Keywords	KW-0804	Transcription
MYB15	AT3G23250.1	UniProt Keywords	KW-0805	Transcription regulation
MYB15	AT3G23250.1	Pfam	PF00249	Myb-like DNA-binding domain
MYB15	AT3G23250.1	Pfam	PF13921	Myb-like DNA-binding domain
MYB15	AT3G23250.1	InterPro	IPR001005	SANT/Myb domain
MYB15	AT3G23250.1	InterPro	IPR009057	Homeobox-like domain superfamily
MYB15	AT3G23250.1	InterPro	IPR017930	Myb domain
MYB15	AT3G23250.1	SMART	SM00717	SANT SWI3, ADA2, N-CoR and TFIIIB DNA-binding domains
MYB16	AT5G15310.1	GO Process	GO:0000902	Cell morphogenesis
MYB16	AT5G15310.1	GO Process	GO:0003002	Regionalization
MYB16	AT5G15310.1	GO Process	GO:0006355	Regulation of transcription, DNA-templated
MYB16	AT5G15310.1	GO Process	GO:0007275	Multicellular organism development
MYB16	AT5G15310.1	GO Process	GO:0007389	Pattern specification process
MYB16	AT5G15310.1	GO Process	GO:0009653	Anatomical structure morphogenesis
MYB16	AT5G15310.1	GO Process	GO:0009889	Regulation of biosynthetic process
MYB16	AT5G15310.1	GO Process	GO:0009987	Cellular process
MYB16	AT5G15310.1	GO Process	GO:0010468	Regulation of gene expression
MYB16	AT5G15310.1	GO Process	GO:0010556	Regulation of macromolecule biosynthetic process
MYB16	AT5G15310.1	GO Process	GO:0019219	Regulation of nucleobase-containing compound metabolic process
MYB16	AT5G15310.1	GO Process	GO:0019222	Regulation of metabolic process
MYB16	AT5G15310.1	GO Process	GO:0030154	Cell differentiation
MYB16	AT5G15310.1	GO Process	GO:0031323	Regulation of cellular metabolic process
MYB16	AT5G15310.1	GO Process	GO:0031326	Regulation of cellular biosynthetic process
MYB16	AT5G15310.1	GO Process	GO:0032501	Multicellular organismal process
MYB16	AT5G15310.1	GO Process	GO:0032502	Developmental process
MYB16	AT5G15310.1	GO Process	GO:0035017	Cuticle pattern formation
MYB16	AT5G15310.1	GO Process	GO:0042335	Cuticle development
MYB16	AT5G15310.1	GO Process	GO:0048856	Anatomical structure development
MYB16	AT5G15310.1	GO Process	GO:0048869	Cellular developmental process
MYB16	AT5G15310.1	GO Process	GO:0050789	Regulation of biological process
MYB16	AT5G15310.1	GO Process	GO:0050794	Regulation of cellular process
MYB16	AT5G15310.1	GO Process	GO:0051171	Regulation of nitrogen compound metabolic process
MYB16	AT5G15310.1	GO Process	GO:0051252	Regulation of RNA metabolic process
MYB16	AT5G15310.1	GO Process	GO:0060255	Regulation of macromolecule metabolic process
MYB16	AT5G15310.1	GO Process	GO:0065007	Biological regulation
MYB16	AT5G15310.1	GO Process	GO:0065009	Regulation of molecular function
MYB16	AT5G15310.1	GO Process	GO:0080090	Regulation of primary metabolic process
MYB16	AT5G15310.1	GO Process	GO:1901957	Regulation of cutin biosynthetic process
MYB16	AT5G15310.1	GO Process	GO:1903506	Regulation of nucleic acid-templated transcription
MYB16	AT5G15310.1	GO Process	GO:2000112	Regulation of cellular macromolecule biosynthetic process
MYB16	AT5G15310.1	GO Process	GO:2001141	Regulation of RNA biosynthetic process
MYB16	AT5G15310.1	GO Function	GO:0000976	Transcription regulatory region sequence-specific DNA binding
MYB16	AT5G15310.1	GO Function	GO:0001067	Regulatory region nucleic acid binding
MYB16	AT5G15310.1	GO Function	GO:0003676	Nucleic acid binding
MYB16	AT5G15310.1	GO Function	GO:0003677	DNA binding
MYB16	AT5G15310.1	GO Function	GO:0003690	Double-stranded DNA binding
MYB16	AT5G15310.1	GO Function	GO:0003700	DNA-binding transcription factor activity
MYB16	AT5G15310.1	GO Function	GO:0005488	Binding
MYB16	AT5G15310.1	GO Function	GO:0043565	Sequence-specific DNA binding
MYB16	AT5G15310.1	GO Function	GO:0097159	Organic cyclic compound binding
MYB16	AT5G15310.1	GO Function	GO:0098772	Molecular function regulator
MYB16	AT5G15310.1	GO Function	GO:0140110	Transcription regulator activity
MYB16	AT5G15310.1	GO Function	GO:1901363	Heterocyclic compound binding
MYB16	AT5G15310.1	GO Function	GO:1990837	Sequence-specific double-stranded DNA binding
MYB16	AT5G15310.1	GO Component	GO:0005622	Intracellular
MYB16	AT5G15310.1	GO Component	GO:0005634	Nucleus
MYB16	AT5G15310.1	GO Component	GO:0043226	Organelle
MYB16	AT5G15310.1	GO Component	GO:0043227	Membrane-bounded organelle
MYB16	AT5G15310.1	GO Component	GO:0043229	Intracellular organelle
MYB16	AT5G15310.1	GO Component	GO:0043231	Intracellular membrane-bounded organelle
MYB16	AT5G15310.1	GO Component	GO:0110165	Cellular anatomical entity
MYB16	AT5G15310.1	STRING clusters	CL:33013	Mixed, incl. Cutin, suberine and wax biosynthesis, and Fatty acid elongation
MYB16	AT5G15310.1	STRING clusters	CL:33014	Mixed, incl. Cutin, suberine and wax biosynthesis, and Fatty acid elongation
MYB16	AT5G15310.1	STRING clusters	CL:33015	Mixed, incl. Cutin, suberine and wax biosynthesis, and wax metabolic process
MYB16	AT5G15310.1	STRING clusters	CL:33016	Mixed, incl. Cutin, suberine and wax biosynthesis, and wax metabolic process
MYB16	AT5G15310.1	STRING clusters	CL:33018	Mixed, incl. Cutin, suberine and wax biosynthesis, and wax metabolic process
MYB16	AT5G15310.1	STRING clusters	CL:33020	Mixed, incl. wax metabolic process, and ketoreductase activity
MYB16	AT5G15310.1	UniProt Keywords	KW-0217	Developmental protein
MYB16	AT5G15310.1	UniProt Keywords	KW-0238	DNA-binding
MYB16	AT5G15310.1	UniProt Keywords	KW-0539	Nucleus
MYB16	AT5G15310.1	UniProt Keywords	KW-0677	Repeat
MYB16	AT5G15310.1	UniProt Keywords	KW-0804	Transcription
MYB16	AT5G15310.1	UniProt Keywords	KW-0805	Transcription regulation
MYB16	AT5G15310.1	Pfam	PF00249	Myb-like DNA-binding domain
MYB16	AT5G15310.1	Pfam	PF13921	Myb-like DNA-binding domain
MYB16	AT5G15310.1	InterPro	IPR001005	SANT/Myb domain
MYB16	AT5G15310.1	InterPro	IPR009057	Homeobox-like domain superfamily
MYB16	AT5G15310.1	InterPro	IPR017930	Myb domain
MYB16	AT5G15310.1	SMART	SM00717	SANT SWI3, ADA2, N-CoR and TFIIIB DNA-binding domains
MYB2	AT2G47190.1	STRING clusters	CL:17907	Mixed, incl. MAPK signaling pathway - plant, and Plant bZIP transcription factors
MYB2	AT2G47190.1	STRING clusters	CL:17908	Mixed, incl. MAPK signaling pathway - plant, and Plant bZIP transcription factors
MYB2	AT2G47190.1	STRING clusters	CL:18012	Mixed, incl. cold acclimation, and Low-temperature-induced 78kDa/65kDa
MYB2	AT2G47190.1	STRING clusters	CL:18014	Mixed, incl. Dehydrin, conserved site, and Low-temperature-induced 78kDa/65kDa
MYB2	AT2G47190.1	STRING clusters	CL:18015	Mixed, incl. Dehydrin, conserved site, and Low-temperature-induced 78kDa/65kDa
MYB2	AT2G47190.1	Pfam	PF00249	Myb-like DNA-binding domain
MYB2	AT2G47190.1	Pfam	PF13921	Myb-like DNA-binding domain
MYB2	AT2G47190.1	InterPro	IPR001005	SANT/Myb domain
MYB2	AT2G47190.1	InterPro	IPR009057	Homeobox-like domain superfamily
MYB2	AT2G47190.1	InterPro	IPR017930	Myb domain
MYB2	AT2G47190.1	SMART	SM00717	SANT SWI3, ADA2, N-CoR and TFIIIB DNA-binding domains
MYB20	AT1G66230.1	GO Process	GO:0006355	Regulation of transcription, DNA-templated
MYB20	AT1G66230.1	GO Process	GO:0009889	Regulation of biosynthetic process
MYB20	AT1G66230.1	GO Process	GO:0009890	Negative regulation of biosynthetic process
MYB20	AT1G66230.1	GO Process	GO:0009892	Negative regulation of metabolic process
MYB20	AT1G66230.1	GO Process	GO:0009987	Cellular process
MYB20	AT1G66230.1	GO Process	GO:0010468	Regulation of gene expression
MYB20	AT1G66230.1	GO Process	GO:0010556	Regulation of macromolecule biosynthetic process
MYB20	AT1G66230.1	GO Process	GO:0010558	Negative regulation of macromolecule biosynthetic process
MYB20	AT1G66230.1	GO Process	GO:0010605	Negative regulation of macromolecule metabolic process
MYB20	AT1G66230.1	GO Process	GO:0010629	Negative regulation of gene expression
MYB20	AT1G66230.1	GO Process	GO:0019219	Regulation of nucleobase-containing compound metabolic process
MYB20	AT1G66230.1	GO Process	GO:0019222	Regulation of metabolic process
MYB20	AT1G66230.1	GO Process	GO:0030154	Cell differentiation
MYB20	AT1G66230.1	GO Process	GO:0031323	Regulation of cellular metabolic process
MYB20	AT1G66230.1	GO Process	GO:0031324	Negative regulation of cellular metabolic process
MYB20	AT1G66230.1	GO Process	GO:0031326	Regulation of cellular biosynthetic process
MYB20	AT1G66230.1	GO Process	GO:0031327	Negative regulation of cellular biosynthetic process
MYB20	AT1G66230.1	GO Process	GO:0032502	Developmental process
MYB20	AT1G66230.1	GO Process	GO:0044087	Regulation of cellular component biogenesis
MYB20	AT1G66230.1	GO Process	GO:0045892	Negative regulation of transcription, DNA-templated
MYB20	AT1G66230.1	GO Process	GO:0045934	Negative regulation of nucleobase-containing compound metabolic process
MYB20	AT1G66230.1	GO Process	GO:0047484	Regulation of response to osmotic stress
MYB20	AT1G66230.1	GO Process	GO:0048518	Positive regulation of biological process
MYB20	AT1G66230.1	GO Process	GO:0048519	Negative regulation of biological process
MYB20	AT1G66230.1	GO Process	GO:0048523	Negative regulation of cellular process
MYB20	AT1G66230.1	GO Process	GO:0048583	Regulation of response to stimulus
MYB20	AT1G66230.1	GO Process	GO:0048584	Positive regulation of response to stimulus
MYB20	AT1G66230.1	GO Process	GO:0048869	Cellular developmental process
MYB20	AT1G66230.1	GO Process	GO:0050789	Regulation of biological process
MYB20	AT1G66230.1	GO Process	GO:0050794	Regulation of cellular process
MYB20	AT1G66230.1	GO Process	GO:0051171	Regulation of nitrogen compound metabolic process
MYB20	AT1G66230.1	GO Process	GO:0051172	Negative regulation of nitrogen compound metabolic process
MYB20	AT1G66230.1	GO Process	GO:0051252	Regulation of RNA metabolic process
MYB20	AT1G66230.1	GO Process	GO:0051253	Negative regulation of RNA metabolic process
MYB20	AT1G66230.1	GO Process	GO:0060255	Regulation of macromolecule metabolic process
MYB20	AT1G66230.1	GO Process	GO:0065007	Biological regulation
MYB20	AT1G66230.1	GO Process	GO:0065009	Regulation of molecular function
MYB20	AT1G66230.1	GO Process	GO:0080090	Regulation of primary metabolic process
MYB20	AT1G66230.1	GO Process	GO:0080134	Regulation of response to stress
MYB20	AT1G66230.1	GO Process	GO:1901000	Regulation of response to salt stress
MYB20	AT1G66230.1	GO Process	GO:1901002	Positive regulation of response to salt stress
MYB20	AT1G66230.1	GO Process	GO:1902679	Negative regulation of RNA biosynthetic process
MYB20	AT1G66230.1	GO Process	GO:1903338	Regulation of cell wall organization or biogenesis
MYB20	AT1G66230.1	GO Process	GO:1903506	Regulation of nucleic acid-templated transcription
MYB20	AT1G66230.1	GO Process	GO:1903507	Negative regulation of nucleic acid-templated transcription
MYB20	AT1G66230.1	GO Process	GO:2000112	Regulation of cellular macromolecule biosynthetic process
MYB20	AT1G66230.1	GO Process	GO:2000113	Negative regulation of cellular macromolecule biosynthetic process
MYB20	AT1G66230.1	GO Process	GO:2000652	Regulation of secondary cell wall biogenesis
MYB20	AT1G66230.1	GO Process	GO:2001141	Regulation of RNA biosynthetic process
MYB20	AT1G66230.1	GO Function	GO:0000976	Transcription regulatory region sequence-specific DNA binding
MYB20	AT1G66230.1	GO Function	GO:0000987	Cis-regulatory region sequence-specific DNA binding
MYB20	AT1G66230.1	GO Function	GO:0001067	Regulatory region nucleic acid binding
MYB20	AT1G66230.1	GO Function	GO:0003676	Nucleic acid binding
MYB20	AT1G66230.1	GO Function	GO:0003677	DNA binding
MYB20	AT1G66230.1	GO Function	GO:0003690	Double-stranded DNA binding
MYB20	AT1G66230.1	GO Function	GO:0003700	DNA-binding transcription factor activity
MYB20	AT1G66230.1	GO Function	GO:0005488	Binding
MYB20	AT1G66230.1	GO Function	GO:0043565	Sequence-specific DNA binding
MYB20	AT1G66230.1	GO Function	GO:0097159	Organic cyclic compound binding
MYB20	AT1G66230.1	GO Function	GO:0098772	Molecular function regulator
MYB20	AT1G66230.1	GO Function	GO:0140110	Transcription regulator activity
MYB20	AT1G66230.1	GO Function	GO:1901363	Heterocyclic compound binding
MYB20	AT1G66230.1	GO Function	GO:1990837	Sequence-specific double-stranded DNA binding
MYB20	AT1G66230.1	GO Component	GO:0005622	Intracellular
MYB20	AT1G66230.1	GO Component	GO:0005634	Nucleus
MYB20	AT1G66230.1	GO Component	GO:0043226	Organelle
MYB20	AT1G66230.1	GO Component	GO:0043227	Membrane-bounded organelle
MYB20	AT1G66230.1	GO Component	GO:0043229	Intracellular organelle
MYB20	AT1G66230.1	GO Component	GO:0043231	Intracellular membrane-bounded organelle
MYB20	AT1G66230.1	GO Component	GO:0110165	Cellular anatomical entity
MYB20	AT1G66230.1	STRING clusters	CL:34215	Mixed, incl. plant-type cell wall biogenesis, and regulation of cell wall organization or biogenesis
MYB20	AT1G66230.1	STRING clusters	CL:34216	Mixed, incl. xylan metabolic process, and cellulose biosynthetic process
MYB20	AT1G66230.1	STRING clusters	CL:34217	Mixed, incl. xylan metabolic process, and regulation of secondary cell wall biogenesis
MYB20	AT1G66230.1	STRING clusters	CL:34218	Mixed, incl. plant-type secondary cell wall biogenesis, and regulation of secondary cell wall biogenesis
MYB20	AT1G66230.1	STRING clusters	CL:34219	Mixed, incl. plant-type secondary cell wall biogenesis, and regulation of secondary cell wall biogenesis
MYB20	AT1G66230.1	STRING clusters	CL:34220	Plant-type secondary cell wall biogenesis, and regulation of secondary cell wall biogenesis
MYB20	AT1G66230.1	STRING clusters	CL:34221	Mixed, incl. regulation of secondary cell wall biogenesis, and plant-type secondary cell wall biogenesis
MYB20	AT1G66230.1	COMPARTMENTS	GOCC:0005622	Intracellular
MYB20	AT1G66230.1	COMPARTMENTS	GOCC:0005634	Nucleus
MYB20	AT1G66230.1	COMPARTMENTS	GOCC:0043226	Organelle
MYB20	AT1G66230.1	COMPARTMENTS	GOCC:0043227	Membrane-bounded organelle
MYB20	AT1G66230.1	COMPARTMENTS	GOCC:0043229	Intracellular organelle
MYB20	AT1G66230.1	COMPARTMENTS	GOCC:0043231	Intracellular membrane-bounded organelle
MYB20	AT1G66230.1	COMPARTMENTS	GOCC:0110165	Cellular anatomical entity
MYB20	AT1G66230.1	UniProt Keywords	KW-0238	DNA-binding
MYB20	AT1G66230.1	UniProt Keywords	KW-0346	Stress response
MYB20	AT1G66230.1	UniProt Keywords	KW-0539	Nucleus
MYB20	AT1G66230.1	UniProt Keywords	KW-0677	Repeat
MYB20	AT1G66230.1	UniProt Keywords	KW-0804	Transcription
MYB20	AT1G66230.1	UniProt Keywords	KW-0805	Transcription regulation
MYB20	AT1G66230.1	Pfam	PF00249	Myb-like DNA-binding domain
MYB20	AT1G66230.1	Pfam	PF13921	Myb-like DNA-binding domain
MYB20	AT1G66230.1	InterPro	IPR001005	SANT/Myb domain
MYB20	AT1G66230.1	InterPro	IPR009057	Homeobox-like domain superfamily
MYB20	AT1G66230.1	InterPro	IPR017930	Myb domain
MYB20	AT1G66230.1	SMART	SM00717	SANT SWI3, ADA2, N-CoR and TFIIIB DNA-binding domains
MYB25	AT2G39880.1	GO Process	GO:0006355	Regulation of transcription, DNA-templated
MYB25	AT2G39880.1	GO Process	GO:0007275	Multicellular organism development
MYB25	AT2G39880.1	GO Process	GO:0009555	Pollen development
MYB25	AT2G39880.1	GO Process	GO:0009889	Regulation of biosynthetic process
MYB25	AT2G39880.1	GO Process	GO:0010468	Regulation of gene expression
MYB25	AT2G39880.1	GO Process	GO:0010556	Regulation of macromolecule biosynthetic process
MYB25	AT2G39880.1	GO Process	GO:0019219	Regulation of nucleobase-containing compound metabolic process
MYB25	AT2G39880.1	GO Process	GO:0019222	Regulation of metabolic process
MYB25	AT2G39880.1	GO Process	GO:0031323	Regulation of cellular metabolic process
MYB25	AT2G39880.1	GO Process	GO:0031326	Regulation of cellular biosynthetic process
MYB25	AT2G39880.1	GO Process	GO:0032501	Multicellular organismal process
MYB25	AT2G39880.1	GO Process	GO:0032502	Developmental process
MYB25	AT2G39880.1	GO Process	GO:0048229	Gametophyte development
MYB25	AT2G39880.1	GO Process	GO:0048856	Anatomical structure development
MYB25	AT2G39880.1	GO Process	GO:0050789	Regulation of biological process
MYB25	AT2G39880.1	GO Process	GO:0050794	Regulation of cellular process
MYB25	AT2G39880.1	GO Process	GO:0051171	Regulation of nitrogen compound metabolic process
MYB25	AT2G39880.1	GO Process	GO:0051252	Regulation of RNA metabolic process
MYB25	AT2G39880.1	GO Process	GO:0060255	Regulation of macromolecule metabolic process
MYB25	AT2G39880.1	GO Process	GO:0065007	Biological regulation
MYB25	AT2G39880.1	GO Process	GO:0065009	Regulation of molecular function
MYB25	AT2G39880.1	GO Process	GO:0080090	Regulation of primary metabolic process
MYB25	AT2G39880.1	GO Process	GO:1903506	Regulation of nucleic acid-templated transcription
MYB25	AT2G39880.1	GO Process	GO:2000112	Regulation of cellular macromolecule biosynthetic process
MYB25	AT2G39880.1	GO Process	GO:2001141	Regulation of RNA biosynthetic process
MYB25	AT2G39880.1	GO Function	GO:0000976	Transcription regulatory region sequence-specific DNA binding
MYB25	AT2G39880.1	GO Function	GO:0001067	Regulatory region nucleic acid binding
MYB25	AT2G39880.1	GO Function	GO:0003676	Nucleic acid binding
MYB25	AT2G39880.1	GO Function	GO:0003677	DNA binding
MYB25	AT2G39880.1	GO Function	GO:0003690	Double-stranded DNA binding
MYB25	AT2G39880.1	GO Function	GO:0003700	DNA-binding transcription factor activity
MYB25	AT2G39880.1	GO Function	GO:0003712	Transcription coregulator activity
MYB25	AT2G39880.1	GO Function	GO:0005488	Binding
MYB25	AT2G39880.1	GO Function	GO:0043565	Sequence-specific DNA binding
MYB25	AT2G39880.1	GO Function	GO:0097159	Organic cyclic compound binding
MYB25	AT2G39880.1	GO Function	GO:0098772	Molecular function regulator
MYB25	AT2G39880.1	GO Function	GO:0140110	Transcription regulator activity
MYB25	AT2G39880.1	GO Function	GO:1901363	Heterocyclic compound binding
MYB25	AT2G39880.1	GO Function	GO:1990837	Sequence-specific double-stranded DNA binding
MYB25	AT2G39880.1	GO Component	GO:0005622	Intracellular
MYB25	AT2G39880.1	GO Component	GO:0005634	Nucleus
MYB25	AT2G39880.1	GO Component	GO:0043226	Organelle
MYB25	AT2G39880.1	GO Component	GO:0043227	Membrane-bounded organelle
MYB25	AT2G39880.1	GO Component	GO:0043229	Intracellular organelle
MYB25	AT2G39880.1	GO Component	GO:0043231	Intracellular membrane-bounded organelle
MYB25	AT2G39880.1	GO Component	GO:0110165	Cellular anatomical entity
MYB25	AT2G39880.1	STRING clusters	CL:29948	Mostly uncharacterized, incl. 5 nucleotidase family, and Protein effector of transcription
MYB25	AT2G39880.1	STRING clusters	CL:29997	Mostly uncharacterized, incl. brahma complex, and bent DNA binding
MYB25	AT2G39880.1	STRING clusters	CL:30011	Mixed, incl. brahma complex, and 2,3-bisphosphoglycerate-independent phosphoglycerate mutase
MYB25	AT2G39880.1	UniProt Keywords	KW-0238	DNA-binding
MYB25	AT2G39880.1	UniProt Keywords	KW-0539	Nucleus
MYB25	AT2G39880.1	UniProt Keywords	KW-0677	Repeat
MYB25	AT2G39880.1	UniProt Keywords	KW-0804	Transcription
MYB25	AT2G39880.1	UniProt Keywords	KW-0805	Transcription regulation
MYB25	AT2G39880.1	Pfam	PF00249	Myb-like DNA-binding domain
MYB25	AT2G39880.1	Pfam	PF13921	Myb-like DNA-binding domain
MYB25	AT2G39880.1	InterPro	IPR001005	SANT/Myb domain
MYB25	AT2G39880.1	InterPro	IPR009057	Homeobox-like domain superfamily
MYB25	AT2G39880.1	InterPro	IPR017930	Myb domain
MYB25	AT2G39880.1	SMART	SM00717	SANT SWI3, ADA2, N-CoR and TFIIIB DNA-binding domains
MYB3	AT1G22640.1	GO Process	GO:0006082	Organic acid metabolic process
MYB3	AT1G22640.1	GO Process	GO:0006355	Regulation of transcription, DNA-templated
MYB3	AT1G22640.1	GO Process	GO:0006725	Cellular aromatic compound metabolic process
MYB3	AT1G22640.1	GO Process	GO:0006950	Response to stress
MYB3	AT1G22640.1	GO Process	GO:0008152	Metabolic process
MYB3	AT1G22640.1	GO Process	GO:0009058	Biosynthetic process
MYB3	AT1G22640.1	GO Process	GO:0009611	Response to wounding
MYB3	AT1G22640.1	GO Process	GO:0009698	Phenylpropanoid metabolic process
MYB3	AT1G22640.1	GO Process	GO:0009699	Phenylpropanoid biosynthetic process
MYB3	AT1G22640.1	GO Process	GO:0009800	Cinnamic acid biosynthetic process
MYB3	AT1G22640.1	GO Process	GO:0009803	Cinnamic acid metabolic process
MYB3	AT1G22640.1	GO Process	GO:0009889	Regulation of biosynthetic process
MYB3	AT1G22640.1	GO Process	GO:0009892	Negative regulation of metabolic process
MYB3	AT1G22640.1	GO Process	GO:0009987	Cellular process
MYB3	AT1G22640.1	GO Process	GO:0010468	Regulation of gene expression
MYB3	AT1G22640.1	GO Process	GO:0010556	Regulation of macromolecule biosynthetic process
MYB3	AT1G22640.1	GO Process	GO:0016053	Organic acid biosynthetic process
MYB3	AT1G22640.1	GO Process	GO:0019219	Regulation of nucleobase-containing compound metabolic process
MYB3	AT1G22640.1	GO Process	GO:0019222	Regulation of metabolic process
MYB3	AT1G22640.1	GO Process	GO:0019438	Aromatic compound biosynthetic process
MYB3	AT1G22640.1	GO Process	GO:0019748	Secondary metabolic process
MYB3	AT1G22640.1	GO Process	GO:0019752	Carboxylic acid metabolic process
MYB3	AT1G22640.1	GO Process	GO:0030154	Cell differentiation
MYB3	AT1G22640.1	GO Process	GO:0031323	Regulation of cellular metabolic process
MYB3	AT1G22640.1	GO Process	GO:0031326	Regulation of cellular biosynthetic process
MYB3	AT1G22640.1	GO Process	GO:0032502	Developmental process
MYB3	AT1G22640.1	GO Process	GO:0032787	Monocarboxylic acid metabolic process
MYB3	AT1G22640.1	GO Process	GO:0042537	Benzene-containing compound metabolic process
MYB3	AT1G22640.1	GO Process	GO:0043436	Oxoacid metabolic process
MYB3	AT1G22640.1	GO Process	GO:0044237	Cellular metabolic process
MYB3	AT1G22640.1	GO Process	GO:0044249	Cellular biosynthetic process
MYB3	AT1G22640.1	GO Process	GO:0044281	Small molecule metabolic process
MYB3	AT1G22640.1	GO Process	GO:0044283	Small molecule biosynthetic process
MYB3	AT1G22640.1	GO Process	GO:0044550	Secondary metabolite biosynthetic process
MYB3	AT1G22640.1	GO Process	GO:0046394	Carboxylic acid biosynthetic process
MYB3	AT1G22640.1	GO Process	GO:0048519	Negative regulation of biological process
MYB3	AT1G22640.1	GO Process	GO:0048869	Cellular developmental process
MYB3	AT1G22640.1	GO Process	GO:0050789	Regulation of biological process
MYB3	AT1G22640.1	GO Process	GO:0050794	Regulation of cellular process
MYB3	AT1G22640.1	GO Process	GO:0050896	Response to stimulus
MYB3	AT1G22640.1	GO Process	GO:0051171	Regulation of nitrogen compound metabolic process
MYB3	AT1G22640.1	GO Process	GO:0051252	Regulation of RNA metabolic process
MYB3	AT1G22640.1	GO Process	GO:0060255	Regulation of macromolecule metabolic process
MYB3	AT1G22640.1	GO Process	GO:0065007	Biological regulation
MYB3	AT1G22640.1	GO Process	GO:0065009	Regulation of molecular function
MYB3	AT1G22640.1	GO Process	GO:0071704	Organic substance metabolic process
MYB3	AT1G22640.1	GO Process	GO:0072330	Monocarboxylic acid biosynthetic process
MYB3	AT1G22640.1	GO Process	GO:0080090	Regulation of primary metabolic process
MYB3	AT1G22640.1	GO Process	GO:0120254	Olefinic compound metabolic process
MYB3	AT1G22640.1	GO Process	GO:0120255	Olefinic compound biosynthetic process
MYB3	AT1G22640.1	GO Process	GO:1901360	Organic cyclic compound metabolic process
MYB3	AT1G22640.1	GO Process	GO:1901362	Organic cyclic compound biosynthetic process
MYB3	AT1G22640.1	GO Process	GO:1901576	Organic substance biosynthetic process
MYB3	AT1G22640.1	GO Process	GO:1903506	Regulation of nucleic acid-templated transcription
MYB3	AT1G22640.1	GO Process	GO:2000112	Regulation of cellular macromolecule biosynthetic process
MYB3	AT1G22640.1	GO Process	GO:2001141	Regulation of RNA biosynthetic process
MYB3	AT1G22640.1	GO Function	GO:0000976	Transcription regulatory region sequence-specific DNA binding
MYB3	AT1G22640.1	GO Function	GO:0001067	Regulatory region nucleic acid binding
MYB3	AT1G22640.1	GO Function	GO:0003676	Nucleic acid binding
MYB3	AT1G22640.1	GO Function	GO:0003677	DNA binding
MYB3	AT1G22640.1	GO Function	GO:0003690	Double-stranded DNA binding
MYB3	AT1G22640.1	GO Function	GO:0003700	DNA-binding transcription factor activity
MYB3	AT1G22640.1	GO Function	GO:0005488	Binding
MYB3	AT1G22640.1	GO Function	GO:0043565	Sequence-specific DNA binding
MYB3	AT1G22640.1	GO Function	GO:0097159	Organic cyclic compound binding
MYB3	AT1G22640.1	GO Function	GO:0098772	Molecular function regulator
MYB3	AT1G22640.1	GO Function	GO:0140110	Transcription regulator activity
MYB3	AT1G22640.1	GO Function	GO:1901363	Heterocyclic compound binding
MYB3	AT1G22640.1	GO Function	GO:1990837	Sequence-specific double-stranded DNA binding
MYB3	AT1G22640.1	GO Component	GO:0005622	Intracellular
MYB3	AT1G22640.1	GO Component	GO:0005634	Nucleus
MYB3	AT1G22640.1	GO Component	GO:0043226	Organelle
MYB3	AT1G22640.1	GO Component	GO:0043227	Membrane-bounded organelle
MYB3	AT1G22640.1	GO Component	GO:0043229	Intracellular organelle
MYB3	AT1G22640.1	GO Component	GO:0043231	Intracellular membrane-bounded organelle
MYB3	AT1G22640.1	GO Component	GO:0110165	Cellular anatomical entity
MYB3	AT1G22640.1	STRING clusters	CL:17907	Mixed, incl. MAPK signaling pathway - plant, and Plant bZIP transcription factors
MYB3	AT1G22640.1	STRING clusters	CL:18072	Mixed, incl. detection of nutrient, and cinnamic acid biosynthetic process
MYB3	AT1G22640.1	UniProt Keywords	KW-0238	DNA-binding
MYB3	AT1G22640.1	UniProt Keywords	KW-0539	Nucleus
MYB3	AT1G22640.1	UniProt Keywords	KW-0677	Repeat
MYB3	AT1G22640.1	UniProt Keywords	KW-0804	Transcription
MYB3	AT1G22640.1	UniProt Keywords	KW-0805	Transcription regulation
MYB3	AT1G22640.1	Pfam	PF00249	Myb-like DNA-binding domain
MYB3	AT1G22640.1	Pfam	PF13921	Myb-like DNA-binding domain
MYB3	AT1G22640.1	InterPro	IPR001005	SANT/Myb domain
MYB3	AT1G22640.1	InterPro	IPR009057	Homeobox-like domain superfamily
MYB3	AT1G22640.1	InterPro	IPR017930	Myb domain
MYB3	AT1G22640.1	SMART	SM00717	SANT SWI3, ADA2, N-CoR and TFIIIB DNA-binding domains
MYB33	AT5G06100.2	GO Process	GO:0000003	Reproduction
MYB33	AT5G06100.2	GO Process	GO:0003006	Developmental process involved in reproduction
MYB33	AT5G06100.2	GO Process	GO:0006355	Regulation of transcription, DNA-templated
MYB33	AT5G06100.2	GO Process	GO:0006996	Organelle organization
MYB33	AT5G06100.2	GO Process	GO:0007033	Vacuole organization
MYB33	AT5G06100.2	GO Process	GO:0007154	Cell communication
MYB33	AT5G06100.2	GO Process	GO:0007165	Signal transduction
MYB33	AT5G06100.2	GO Process	GO:0007275	Multicellular organism development
MYB33	AT5G06100.2	GO Process	GO:0007276	Gamete generation
MYB33	AT5G06100.2	GO Process	GO:0008285	Negative regulation of cell population proliferation
MYB33	AT5G06100.2	GO Process	GO:0009555	Pollen development
MYB33	AT5G06100.2	GO Process	GO:0009653	Anatomical structure morphogenesis
MYB33	AT5G06100.2	GO Process	GO:0009719	Response to endogenous stimulus
MYB33	AT5G06100.2	GO Process	GO:0009723	Response to ethylene
MYB33	AT5G06100.2	GO Process	GO:0009725	Response to hormone
MYB33	AT5G06100.2	GO Process	GO:0009735	Response to cytokinin
MYB33	AT5G06100.2	GO Process	GO:0009739	Response to gibberellin
MYB33	AT5G06100.2	GO Process	GO:0009740	Gibberellic acid mediated signaling pathway
MYB33	AT5G06100.2	GO Process	GO:0009755	Hormone-mediated signaling pathway
MYB33	AT5G06100.2	GO Process	GO:0009787	Regulation of abscisic acid-activated signaling pathway
MYB33	AT5G06100.2	GO Process	GO:0009789	Positive regulation of abscisic acid-activated signaling pathway
MYB33	AT5G06100.2	GO Process	GO:0009791	Post-embryonic development
MYB33	AT5G06100.2	GO Process	GO:0009889	Regulation of biosynthetic process
MYB33	AT5G06100.2	GO Process	GO:0009891	Positive regulation of biosynthetic process
MYB33	AT5G06100.2	GO Process	GO:0009893	Positive regulation of metabolic process
MYB33	AT5G06100.2	GO Process	GO:0009908	Flower development
MYB33	AT5G06100.2	GO Process	GO:0009966	Regulation of signal transduction
MYB33	AT5G06100.2	GO Process	GO:0009967	Positive regulation of signal transduction
MYB33	AT5G06100.2	GO Process	GO:0009987	Cellular process
MYB33	AT5G06100.2	GO Process	GO:0010033	Response to organic substance
MYB33	AT5G06100.2	GO Process	GO:0010468	Regulation of gene expression
MYB33	AT5G06100.2	GO Process	GO:0010476	Gibberellin mediated signaling pathway
MYB33	AT5G06100.2	GO Process	GO:0010556	Regulation of macromolecule biosynthetic process
MYB33	AT5G06100.2	GO Process	GO:0010557	Positive regulation of macromolecule biosynthetic process
MYB33	AT5G06100.2	GO Process	GO:0010604	Positive regulation of macromolecule metabolic process
MYB33	AT5G06100.2	GO Process	GO:0010628	Positive regulation of gene expression
MYB33	AT5G06100.2	GO Process	GO:0010646	Regulation of cell communication
MYB33	AT5G06100.2	GO Process	GO:0010647	Positive regulation of cell communication
MYB33	AT5G06100.2	GO Process	GO:0010941	Regulation of cell death
MYB33	AT5G06100.2	GO Process	GO:0010942	Positive regulation of cell death
MYB33	AT5G06100.2	GO Process	GO:0016043	Cellular component organization
MYB33	AT5G06100.2	GO Process	GO:0019219	Regulation of nucleobase-containing compound metabolic process
MYB33	AT5G06100.2	GO Process	GO:0019222	Regulation of metabolic process
MYB33	AT5G06100.2	GO Process	GO:0019953	Sexual reproduction
MYB33	AT5G06100.2	GO Process	GO:0022412	Cellular process involved in reproduction in multicellular organism
MYB33	AT5G06100.2	GO Process	GO:0022414	Reproductive process
MYB33	AT5G06100.2	GO Process	GO:0023051	Regulation of signaling
MYB33	AT5G06100.2	GO Process	GO:0023052	Signaling
MYB33	AT5G06100.2	GO Process	GO:0023056	Positive regulation of signaling
MYB33	AT5G06100.2	GO Process	GO:0030154	Cell differentiation
MYB33	AT5G06100.2	GO Process	GO:0031323	Regulation of cellular metabolic process
MYB33	AT5G06100.2	GO Process	GO:0031325	Positive regulation of cellular metabolic process
MYB33	AT5G06100.2	GO Process	GO:0031326	Regulation of cellular biosynthetic process
MYB33	AT5G06100.2	GO Process	GO:0031328	Positive regulation of cellular biosynthetic process
MYB33	AT5G06100.2	GO Process	GO:0032501	Multicellular organismal process
MYB33	AT5G06100.2	GO Process	GO:0032502	Developmental process
MYB33	AT5G06100.2	GO Process	GO:0032504	Multicellular organism reproduction
MYB33	AT5G06100.2	GO Process	GO:0032870	Cellular response to hormone stimulus
MYB33	AT5G06100.2	GO Process	GO:0033993	Response to lipid
MYB33	AT5G06100.2	GO Process	GO:0040008	Regulation of growth
MYB33	AT5G06100.2	GO Process	GO:0042127	Regulation of cell population proliferation
MYB33	AT5G06100.2	GO Process	GO:0042221	Response to chemical
MYB33	AT5G06100.2	GO Process	GO:0043067	Regulation of programmed cell death
MYB33	AT5G06100.2	GO Process	GO:0043068	Positive regulation of programmed cell death
MYB33	AT5G06100.2	GO Process	GO:0044703	Multi-organism reproductive process
MYB33	AT5G06100.2	GO Process	GO:0045893	Positive regulation of transcription, DNA-templated
MYB33	AT5G06100.2	GO Process	GO:0045926	Negative regulation of growth
MYB33	AT5G06100.2	GO Process	GO:0045935	Positive regulation of nucleobase-containing compound metabolic process
MYB33	AT5G06100.2	GO Process	GO:0048229	Gametophyte development
MYB33	AT5G06100.2	GO Process	GO:0048232	Male gamete generation
MYB33	AT5G06100.2	GO Process	GO:0048235	Pollen sperm cell differentiation
MYB33	AT5G06100.2	GO Process	GO:0048367	Shoot system development
MYB33	AT5G06100.2	GO Process	GO:0048437	Floral organ development
MYB33	AT5G06100.2	GO Process	GO:0048438	Floral whorl development
MYB33	AT5G06100.2	GO Process	GO:0048443	Stamen development
[truncated: 2,552 more rows]
