# Supplementary material for: Transcriptome-Based Identification of the SaR2R3-MYB Gene Family in Sophora alopecuroides and Function Analysis of SaR2R3-MYB15 in Salt Stress Tolerance
Source: Plants (Basel). 2024 Feb 21;13(5):586. doi: 10.3390/plants13050586 (PMC10934591; doi:10.3390/plants13050586)
Supplement: Supplementary file 1 [file plants-13-00586-s001.zip › Table S4.xlsx]

## Sheet: Sheet1
	Table S4. Different primer sequences in the study
	Gene name	Forward primer sequence (5'-3')	Reverse primer sequence (5'-3')
	SaR2R3-MYB1	AAGGTTGCGGCGAATCCA	ATCCCGTGCAATGGTCCG
	SaR2R3-MYB2	AGAAGCATGGGGACGGGA	ATTAGCCCACCGCAGTCG
	SaR2R3-MYB3	CTCCAGCTTCAACCGGGG	CCATGTGTGGGGCAGGAA
	SaR2R3-MYB4	TGGGGTAACAGGTGGTCCA	GGCGAGCCTGTTTTTGCA
	SaR2R3-MYB5	GATCGAACCTCCGCCGAG	CACTCTTCCCGCCACGTT
	SaR2R3-MYB6	AGGTCCATGGACTCCTCGA	GAAGCCCAGCTCGTTTGG
	SaR2R3-MYB7	GGGGGAACTCCTTGCTGT	TTGGGCAGGGACCTCCAT
	SaR2R3-MYB8	AGGGCCATGGAGTCGAGA	ATGTTTGGGGAGGGCACG
	SaR2R3-MYB9	TGGTGAGAACCCCTTGCAG	TGGCGCCAATTCCAGTGA
	SaR2R3-MYB10	GTCGCGATTCCGGGCTAT	ACCCCTGACAGTTGCAGC
	SaR2R3-MYB11	AGGGGTGCCTTGGACTGA	GCATGGCTTGCCACTTGG
	SaR2R3-MYB12	CTGGGTCCGACCAACACA	TAGTGGCAGCAGCTGTGG
	SaR2R3-MYB13	AGGGAAGGTGGACTGCAGA	TCTGCAGCTCTTCCCACA
	SaR2R3-MYB14	CCAAAGCGTAGAGGTGGCA	AAGTGCTGGGGTTGGTGG
	SaR2R3-MYB15	AACATGGCCACGGCAACT	ATCCAGCGCAGTCTGCAG
	SaR2R3-MYB16	AGGGTCTTGACACAATGCCT	ATGGCATCATGGTGGGGG
	SaR2R3-MYB17	GTCCTTGGAGCCCTGCAG	GCCCTGCTTGTTTGGGGA
	SaR2R3-MYB18	TGGCACTCCAGGCACCTA	AGAAGCAGGAGCAGCAGC
	SaR2R3-MYB19	GCCGAGTCAGCAGCTTCA	TTGCCCCTGGTACATGCA
	SaR2R3-MYB20	TGGGAAGACAGCCTTGTTGT	CAGACCTGCAAGCTTGGGA
	SaR2R3-MYB21	GGCCTGAAACGTTGTGGC	CCGACCACCTGCTTCCAA
	SaR2R3-MYB22	CTGCCAGGCCGTACTGAC	TGAGCGGGTGCCAATGTT
	SaR2R3-MYB23	GTTGGGTTGCACAAAGGTCC	TGGCCTTCTCCATGAGCTTG
	SaR2R3-MYB24	AGGGCCATGGAGTCCTGA	AGGCAATCCAGTTCCCTCC
	SaR2R3-MYB25	GGCCATGGTCCCCAGAAG	CTGTGGGAGGGCAATCCA
	SaR2R3-MYB26	CACCCAACAACAACGGCG	CGCTGTCCACGGTCCTTT
	SaR2R3-MYB27	AGTTCGATGGCAACCGCA	CGGTGTCGTTTGGGTCGA
	SaR2R3-MYB28	TGGGCCACCATCTCTCGA	TCTTGATTGGCGCGGTGT
	35s::GFP-SaR2R3-MYB15	aagcttctgcaggggcccgggATGGTGAGAGCTCCTTGTTG	cactagtatttaaatgtcgacATTAATAAGATGAATGTCATATGG
	pGBKT7-SaR2R3-MYB15	catggaggccgaattcccgggATGGTGAGAGCTCCTTGTTG	atgcggccgctgcaggtcgacATTAATAAGATGAATGTCATATGG
	NBL25	ATCCTCACAGAGCGTGGTTAC	CACTGAGCACTATGTTTCCGT
	NbSOD	AAAGGGCACCACAGAATTAAAGTA	GCTCCAGTGCTCCATAGTCGTA
	NbAPX	CTCCTCCATATCCACAACAGAACTA	GCAGAGTGCCATGCTAAACG
	NbCAT	GTATCGTCCGTCAAGTGCCT	CGGGAGCTCGAAGGAAATCA
	AtActin	GGCGATGAAGCTCAATCCAAACG	GGTCACGACCAGCAAGATCAAGACG
	AtSOD	CGCATGATCCTTTGGCTTCG	TCCTGGTTGGCTGTGGTTTC
	AtPOD	CCAAACTCTTCGTGGACTATGC	AACTCTTGGTCGCTCTGGAT
	AtCAT1	TCCTGTTATCGTTCGTTTCTCA	CAAAGTTCCCCTCTCTGGTGTA
	AtLEA3	GATTGACCCGGCTGAGCTACGA	AGATGGGATTCACCACAAAAGA
	AtNHX1	AGCCTTCAGGGAACCACAAT	CTCCAAAGACGGGTCGCATG
	AtSOS1	CTGCTTGCTACATTTCTGC	TGCTTCCTCTCCTTCCTT
	AtSOS2	GCAAGGGAAGAAGAAGAAGT	TCTCCGCTACATAACTGCC
	AtSOS3	GAATCCATCGCTCATCAA	CCATTTCTTCCTCTTCACA
